# Supplementary material for: A colour-tunable chiral AIEgen: reversible coordination, enantiomer discrimination and morphology visualization
Source: Chem Sci. 2016 Jun 2;7(9):6106–14. doi: 10.1039/c6sc01614f (PMC6024173; doi:10.1039/c6sc01614f)
Supplement: Supplementary file 2 [file SC-007-C6SC01614F-s002.cif]

# Electronic Supplementary Material (ESI) for Chemical Science.
# This journal is © The Royal Society of Chemistry 2016

####################################################################### 
# 
# This file contains crystal structure data downloaded from the 
# Cambridge Structural Database (CSD) hosted by the Cambridge 
# Crystallographic Data Centre (CCDC).
# 
# Full information about CCDC data access policies and citation 
# guidelines are available at http://www.ccdc.cam.ac.uk/access/V1 
# 
# Audit and citation data items may have been added by the CCDC. 
# Please retain this information to preserve the provenance of 
# this file and to allow appropriate attribution of the data. 
# 
#######################################################################

data_jesse5cult
_database_code_depnum_ccdc_archive 'CCDC 1472587'
_audit_update_record             
;
2016-04-06 deposited with the CCDC.
2016-06-01 downloaded from the CCDC.
;
_audit_creation_date             2015-08-17
_audit_creation_method           
;
Olex2 1.2
(compiled 2015.01.26 svn.r3150 for OlexSys, GUI svn.r4998)
;
_chemical_name_common            ?
_chemical_name_systematic        ?
_chemical_formula_moiety         'C40 H29 B N2 O2'
_chemical_formula_sum            'C40 H29 B N2 O2'
_chemical_formula_weight         580.46
_chemical_absolute_configuration ?
_chemical_melting_point          ?
_chemical_oxdiff_formula         'B1 N2 ph7'
loop_
_atom_type_symbol
_atom_type_description
_atom_type_scat_dispersion_real
_atom_type_scat_dispersion_imag
_atom_type_scat_source
C C 0.0181 0.0091 'International Tables Vol C Tables 4.2.6.8 and 6.1.1.4'
H H 0.0000 0.0000 'International Tables Vol C Tables 4.2.6.8 and 6.1.1.4'
B B 0.0090 0.0039 'International Tables Vol C Tables 4.2.6.8 and 6.1.1.4'
N N 0.0311 0.0180 'International Tables Vol C Tables 4.2.6.8 and 6.1.1.4'
O O 0.0492 0.0322 'International Tables Vol C Tables 4.2.6.8 and 6.1.1.4'

_shelx_space_group_comment       
;
The symmetry employed for this shelxl refinement is uniquely defined
by the following loop, which should always be used as a source of
symmetry information in preference to the above space-group names.
They are only intended as comments.
;
_space_group_crystal_system      orthorhombic
_space_group_IT_number           19
_space_group_name_H-M_alt        'P 21 21 21'
_space_group_name_Hall           'P 2ac 2ab'
loop_
_space_group_symop_operation_xyz
'x, y, z'
'-x+1/2, -y, z+1/2'
'x+1/2, -y+1/2, -z'
'-x, y+1/2, -z+1/2'

_cell_length_a                   10.13364(19)
_cell_length_b                   14.6711(2)
_cell_length_c                   19.7677(4)
_cell_angle_alpha                90
_cell_angle_beta                 90
_cell_angle_gamma                90
_cell_volume                     2938.89(9)
_cell_formula_units_Z            4
_cell_measurement_reflns_used    6874
_cell_measurement_temperature    99.99(10)
_cell_measurement_theta_max      73.9390
_cell_measurement_theta_min      4.8930
_shelx_estimated_absorpt_T_max   ?
_shelx_estimated_absorpt_T_min   ?
_exptl_absorpt_coefficient_mu    0.628
_exptl_absorpt_correction_T_max  1.00000
_exptl_absorpt_correction_T_min  0.78885
_exptl_absorpt_correction_type   multi-scan
_exptl_absorpt_process_details   
;
CrysAlisPro, Agilent Technologies,
Version 1.171.37.35 (release 13-08-2014 CrysAlis171 .NET)
(compiled Aug 13 2014,18:06:01)
Empirical absorption correction using spherical harmonics,
 implemented in SCALE3 ABSPACK scaling algorithm.
;
_exptl_absorpt_special_details   ?
_exptl_crystal_colour            red
_exptl_crystal_colour_primary    red
_exptl_crystal_density_diffrn    1.312
_exptl_crystal_density_meas      ?
_exptl_crystal_density_method    ?
_exptl_crystal_description       plate
_exptl_crystal_F_000             1216
_exptl_crystal_size_max          0.2
_exptl_crystal_size_mid          0.18
_exptl_crystal_size_min          0.05
_exptl_transmission_factor_max   ?
_exptl_transmission_factor_min   ?
_diffrn_reflns_av_R_equivalents  0.0387
_diffrn_reflns_av_unetI/netI     0.0386
_diffrn_reflns_Laue_measured_fraction_full 0.994
_diffrn_reflns_Laue_measured_fraction_max 0.994
_diffrn_reflns_limit_h_max       11
_diffrn_reflns_limit_h_min       -12
_diffrn_reflns_limit_k_max       13
_diffrn_reflns_limit_k_min       -17
_diffrn_reflns_limit_l_max       23
_diffrn_reflns_limit_l_min       -21
_diffrn_reflns_number            16496
_diffrn_reflns_point_group_measured_fraction_full 0.990
_diffrn_reflns_point_group_measured_fraction_max 0.990
_diffrn_reflns_theta_full        66.500
_diffrn_reflns_theta_max         67.474
_diffrn_reflns_theta_min         4.473
_diffrn_ambient_environment      N~2~
_diffrn_ambient_temperature      99.99(10)
_diffrn_detector                 'CCD plate'
_diffrn_detector_area_resol_mean 10.3587
_diffrn_detector_type            Atlas
_diffrn_measured_fraction_theta_full 0.994
_diffrn_measured_fraction_theta_max 0.994
_diffrn_measurement_details      
;
#__ type_ start__ end____ width___ exp.time_
  1 omega   36.00   97.00   1.0000    5.0000
omega____ theta____ kappa____ phi______ frames
    -      110.5703  -45.0000 -150.0000 61

#__ type_ start__ end____ width___ exp.time_
  2 omega  -37.00   74.00   1.0000    2.0000
omega____ theta____ kappa____ phi______ frames
    -       40.8203  -77.0000  -30.0000 111

#__ type_ start__ end____ width___ exp.time_
  3 omega   43.00  105.00   1.0000    5.0000
omega____ theta____ kappa____ phi______ frames
    -      110.5703  -94.0000  -30.0000 62

#__ type_ start__ end____ width___ exp.time_
  4 omega   45.00   86.00   1.0000    5.0000
omega____ theta____ kappa____ phi______ frames
    -      110.5703  -30.0000   60.0000 41

#__ type_ start__ end____ width___ exp.time_
  5 omega   70.00   98.00   1.0000    5.0000
omega____ theta____ kappa____ phi______ frames
    -      110.5703  -45.0000  120.0000 28

#__ type_ start__ end____ width___ exp.time_
  6 omega   58.00  170.00   1.0000    5.0000
omega____ theta____ kappa____ phi______ frames
    -      110.5703   15.0000   90.0000 112

#__ type_ start__ end____ width___ exp.time_
  7 omega   88.00  177.00   1.0000    5.0000
omega____ theta____ kappa____ phi______ frames
    -      110.5703   45.0000  -30.0000 89

#__ type_ start__ end____ width___ exp.time_
  8 omega   55.00  121.00   1.0000    5.0000
omega____ theta____ kappa____ phi______ frames
    -      110.5703 -125.0000 -150.0000 66

#__ type_ start__ end____ width___ exp.time_
  9 omega   39.00   90.00   1.0000    5.0000
omega____ theta____ kappa____ phi______ frames
    -      110.5703  -45.0000  -60.0000 51

#__ type_ start__ end____ width___ exp.time_
 10 omega   38.00   98.00   1.0000    5.0000
omega____ theta____ kappa____ phi______ frames
    -      110.5703  -45.0000   30.0000 60

#__ type_ start__ end____ width___ exp.time_
 11 omega   37.00  104.00   1.0000    5.0000
omega____ theta____ kappa____ phi______ frames
    -      110.5703  -94.0000   60.0000 67

#__ type_ start__ end____ width___ exp.time_
 12 omega   26.00  107.00   1.0000    5.0000
omega____ theta____ kappa____ phi______ frames
    -      110.5703  -94.0000 -120.0000 81

#__ type_ start__ end____ width___ exp.time_
 13 omega  -67.00   23.00   1.0000    2.0000
omega____ theta____ kappa____ phi______ frames
    -      -40.8203   57.0000 -120.0000 90

#__ type_ start__ end____ width___ exp.time_
 14 omega -119.00   -8.00   1.0000    2.0000
omega____ theta____ kappa____ phi______ frames
    -      -40.8203  -77.0000   90.0000 111
;
_diffrn_measurement_device       'kappa diffractometer'
_diffrn_measurement_device_type  'SuperNova, Dual, Cu at zero, Atlas'
_diffrn_measurement_method       '\w scans'
_diffrn_orient_matrix_UB_11      -0.1030524000
_diffrn_orient_matrix_UB_12      0.0704700000
_diffrn_orient_matrix_UB_13      -0.0234993000
_diffrn_orient_matrix_UB_21      0.0004895000
_diffrn_orient_matrix_UB_22      -0.0428154000
_diffrn_orient_matrix_UB_23      -0.0711930000
_diffrn_orient_matrix_UB_31      -0.1117816000
_diffrn_orient_matrix_UB_32      -0.0649724000
_diffrn_orient_matrix_UB_33      0.0213345000
_diffrn_radiation_monochromator  mirror
_diffrn_radiation_probe          x-ray
_diffrn_radiation_type           CuK\a
_diffrn_radiation_wavelength     1.54184
_diffrn_source                   'sealed X-ray tube'
_diffrn_source_current           0.80
_diffrn_source_power             0.040
_diffrn_source_target            Cu
_diffrn_source_type              'SuperNova (Cu) X-ray Source'
_diffrn_source_voltage           50
_reflns_Friedel_coverage         0.760
_reflns_Friedel_fraction_full    0.984
_reflns_Friedel_fraction_max     0.984
_reflns_number_gt                4800
_reflns_number_total             5230
_reflns_odcompleteness_completeness 99.90
_reflns_odcompleteness_iscentric 1
_reflns_odcompleteness_theta     68.13
_reflns_special_details          
;
 Reflections were merged by SHELXL according to the crystal
 class for the calculation of statistics and refinement.
 
 _reflns_Friedel_fraction is defined as the number of unique
 Friedel pairs measured divided by the number that would be
 possible theoretically, ignoring centric projections and
 systematic absences.
;
_reflns_threshold_expression     'I > 2\s(I)'
_computing_cell_refinement       
;
CrysAlisPro, Agilent Technologies,
Version 1.171.37.35 (release 13-08-2014 CrysAlis171 .NET)
(compiled Aug 13 2014,18:06:01)
;
_computing_data_collection       
;
CrysAlisPro, Agilent Technologies,
Version 1.171.37.35 (release 13-08-2014 CrysAlis171 .NET)
(compiled Aug 13 2014,18:06:01)
;
_computing_data_reduction        
;
CrysAlisPro, Agilent Technologies,
Version 1.171.37.35 (release 13-08-2014 CrysAlis171 .NET)
(compiled Aug 13 2014,18:06:01)
;
_computing_molecular_graphics    'Olex2 (Dolomanov et al., 2009)'
_computing_publication_material  'Olex2 (Dolomanov et al., 2009)'
_computing_structure_refinement  'ShelXL (Sheldrick, 2008)'
_computing_structure_solution    'ShelXS (Sheldrick, 2008)'
_refine_diff_density_max         0.268
_refine_diff_density_min         -0.142
_refine_diff_density_rms         0.032
_refine_ls_abs_structure_details 
;
 Flack x determined using 1953 quotients [(I+)-(I-)]/[(I+)+(I-)]
 (Parsons, Flack and Wagner, Acta Cryst. B69 (2013) 249-259).
;
_refine_ls_abs_structure_Flack   0.01(15)
_refine_ls_extinction_coef       .
_refine_ls_extinction_method     none
_refine_ls_goodness_of_fit_ref   1.002
_refine_ls_hydrogen_treatment    constr
_refine_ls_matrix_type           full
_refine_ls_number_parameters     407
_refine_ls_number_reflns         5230
_refine_ls_number_restraints     0
_refine_ls_R_factor_all          0.0404
_refine_ls_R_factor_gt           0.0330
_refine_ls_restrained_S_all      1.002
_refine_ls_shift/su_max          0.000
_refine_ls_shift/su_mean         0.000
_refine_ls_structure_factor_coef Fsqd
_refine_ls_weighting_details     
'w=1/[\s^2^(Fo^2^)+(0.0470P)^2^+0.1240P] where P=(Fo^2^+2Fc^2^)/3'
_refine_ls_weighting_scheme      calc
_refine_ls_wR_factor_gt          0.0791
_refine_ls_wR_factor_ref         0.0824
_refine_special_details          ?
_olex2_refinement_description    
;
1. Fixed Uiso
 At 1.2 times of:
  All C(H) groups
 At 1.5 times of:
  All C(H,H,H) groups
2.a Aromatic/amide H refined with riding coordinates:
 C4(H4), C5(H5), C6(H6), C7(H7), C12(H12), C13(H13), C14(H14), C15(H15),
 C16(H16), C24(H24), C25(H25), C26(H26), C27(H27), C29(H29), C30(H30), C34(H34),
  C35(H35), C36(H36), C37(H37), C39(H39), C40(H40), C42(H42), C43(H43),
 C44(H44), C45(H45), C46(H46)
2.b Idealised Me refined as rotating group:
 C10(H10A,H10B,H10C)
;
_atom_sites_solution_hydrogens   geom
_atom_sites_solution_primary     direct
_atom_sites_solution_secondary   ?
loop_
_atom_site_label
_atom_site_type_symbol
_atom_site_fract_x
_atom_site_fract_y
_atom_site_fract_z
_atom_site_U_iso_or_equiv
_atom_site_adp_type
_atom_site_occupancy
_atom_site_site_symmetry_order
_atom_site_calc_flag
_atom_site_refinement_flags_posn
_atom_site_refinement_flags_adp
_atom_site_refinement_flags_occupancy
_atom_site_disorder_assembly
_atom_site_disorder_group
O1 O 0.31927(15) 0.25550(10) 0.12838(8) 0.0248(3) Uani 1 1 d . . . . .
O2 O 0.10777(16) 0.25657(10) 0.18735(9) 0.0269(4) Uani 1 1 d . . . . .
N1 N 0.29345(19) 0.15411(12) 0.22794(10) 0.0248(4) Uani 1 1 d . . . . .
N2 N 0.3573(2) 0.19761(14) 0.28259(10) 0.0286(4) Uani 1 1 d . . . . .
B1 B 0.2178(3) 0.20314(17) 0.16279(13) 0.0249(5) Uani 1 1 d . . . . .
C1 C 0.2793(2) 0.06606(15) 0.22767(12) 0.0240(4) Uani 1 1 d . . . . .
C2 C 0.2120(2) 0.03534(15) 0.16601(12) 0.0247(5) Uani 1 1 d . . . . .
C3 C 0.1716(2) 0.10987(15) 0.12687(12) 0.0259(5) Uani 1 1 d . . . . .
C4 C 0.1091(2) 0.09187(17) 0.06595(12) 0.0297(5) Uani 1 1 d . . . . .
H4 H 0.0799 0.1409 0.0383 0.036 Uiso 1 1 calc R . . . .
C5 C 0.0888(3) 0.00200(18) 0.04492(13) 0.0336(5) Uani 1 1 d . . . . .
H5 H 0.0441 -0.0096 0.0036 0.040 Uiso 1 1 calc R . . . .
C6 C 0.1335(3) -0.07072(17) 0.08394(13) 0.0331(5) Uani 1 1 d . . . . .
H6 H 0.1213 -0.1315 0.0685 0.040 Uiso 1 1 calc R . . . .
C7 C 0.1953(2) -0.05470(16) 0.14482(12) 0.0283(5) Uani 1 1 d . . . . .
H7 H 0.2259 -0.1039 0.1718 0.034 Uiso 1 1 calc R . . . .
C10 C 0.4581(3) 0.26270(18) 0.26039(13) 0.0355(6) Uani 1 1 d . . . . .
H10A H 0.4908 0.2450 0.2156 0.053 Uiso 1 1 calc GR . . . .
H10B H 0.5313 0.2628 0.2928 0.053 Uiso 1 1 calc GR . . . .
H10C H 0.4195 0.3239 0.2579 0.053 Uiso 1 1 calc GR . . . .
C11 C 0.2841(2) 0.21567(16) 0.34127(12) 0.0268(5) Uani 1 1 d . . . . .
C12 C 0.3368(3) 0.27633(19) 0.38932(14) 0.0379(6) Uani 1 1 d . . . . .
H12 H 0.4199 0.3044 0.3815 0.045 Uiso 1 1 calc R . . . .
C13 C 0.2676(3) 0.2951(2) 0.44801(15) 0.0482(7) Uani 1 1 d . . . . .
H13 H 0.3039 0.3364 0.4800 0.058 Uiso 1 1 calc R . . . .
C14 C 0.1469(3) 0.2550(2) 0.46093(14) 0.0422(6) Uani 1 1 d . . . . .
H14 H 0.1003 0.2680 0.5015 0.051 Uiso 1 1 calc R . . . .
C15 C 0.0954(3) 0.19545(17) 0.41341(13) 0.0321(5) Uani 1 1 d . . . . .
H15 H 0.0122 0.1677 0.4216 0.039 Uiso 1 1 calc R . . . .
C16 C 0.1625(2) 0.17543(16) 0.35416(12) 0.0287(5) Uani 1 1 d . . . . .
H16 H 0.1255 0.1342 0.3224 0.034 Uiso 1 1 calc R . . . .
C21 C 0.2739(2) 0.30155(15) 0.07313(12) 0.0236(4) Uani 1 1 d . . . . .
C22 C 0.1874(2) 0.37392(14) 0.08071(12) 0.0224(4) Uani 1 1 d . . . . .
C23 C 0.1310(2) 0.41381(15) 0.02128(12) 0.0238(5) Uani 1 1 d . . . . .
C24 C 0.0254(2) 0.47692(16) 0.02346(12) 0.0268(5) Uani 1 1 d . . . . .
H24 H -0.0102 0.4942 0.0660 0.032 Uiso 1 1 calc R . . . .
C25 C -0.0268(3) 0.51365(18) -0.03432(13) 0.0315(5) Uani 1 1 d . . . . .
H25 H -0.0988 0.5549 -0.0315 0.038 Uiso 1 1 calc R . . . .
C26 C 0.0263(3) 0.49032(18) -0.09835(13) 0.0338(6) Uani 1 1 d . . . . .
H26 H -0.0076 0.5179 -0.1382 0.041 Uiso 1 1 calc R . . . .
C27 C 0.1262(3) 0.42824(17) -0.10270(12) 0.0314(5) Uani 1 1 d . . . . .
H27 H 0.1604 0.4122 -0.1458 0.038 Uiso 1 1 calc R . . . .
C28 C 0.1798(2) 0.38730(15) -0.04366(12) 0.0268(5) Uani 1 1 d . . . . .
C29 C 0.2789(2) 0.31982(16) -0.04756(12) 0.0298(5) Uani 1 1 d . . . . .
H29 H 0.3162 0.3050 -0.0902 0.036 Uiso 1 1 calc R . . . .
C30 C 0.3218(2) 0.27568(15) 0.00899(12) 0.0271(5) Uani 1 1 d . . . . .
H30 H 0.3839 0.2275 0.0052 0.033 Uiso 1 1 calc R . . . .
C31 C 0.1222(2) 0.34706(15) 0.20040(12) 0.0243(5) Uani 1 1 d . . . . .
C32 C 0.1579(2) 0.40824(15) 0.15007(11) 0.0224(4) Uani 1 1 d . . . . .
C33 C 0.1742(2) 0.50209(15) 0.16794(11) 0.0232(4) Uani 1 1 d . . . . .
C34 C 0.2276(2) 0.56849(15) 0.12309(12) 0.0248(5) Uani 1 1 d . . . . .
H34 H 0.2555 0.5504 0.0792 0.030 Uiso 1 1 calc R . . . .
C35 C 0.2396(3) 0.65839(16) 0.14202(13) 0.0301(5) Uani 1 1 d . . . . .
H35 H 0.2776 0.7010 0.1115 0.036 Uiso 1 1 calc R . . . .
C36 C 0.1964(3) 0.68784(16) 0.20582(13) 0.0318(5) Uani 1 1 d . . . . .
H36 H 0.2008 0.7506 0.2175 0.038 Uiso 1 1 calc R . . . .
C37 C 0.1481(2) 0.62585(16) 0.25098(12) 0.0290(5) Uani 1 1 d . . . . .
H37 H 0.1197 0.6459 0.2943 0.035 Uiso 1 1 calc R . . . .
C38 C 0.1395(2) 0.53259(16) 0.23437(12) 0.0248(5) Uani 1 1 d . . . . .
C39 C 0.0992(2) 0.46737(16) 0.28299(12) 0.0270(5) Uani 1 1 d . . . . .
H39 H 0.0767 0.4866 0.3274 0.032 Uiso 1 1 calc R . . . .
C40 C 0.0922(2) 0.37714(16) 0.26662(12) 0.0268(5) Uani 1 1 d . . . . .
H40 H 0.0669 0.3341 0.3001 0.032 Uiso 1 1 calc R . . . .
C41 C 0.3194(2) 0.00346(15) 0.28216(12) 0.0260(5) Uani 1 1 d . . . . .
C42 C 0.2231(2) -0.05544(16) 0.30755(13) 0.0289(5) Uani 1 1 d . . . . .
H42 H 0.1358 -0.0533 0.2901 0.035 Uiso 1 1 calc R . . . .
C43 C 0.2550(3) -0.11680(17) 0.35803(13) 0.0334(5) Uani 1 1 d . . . . .
H43 H 0.1891 -0.1556 0.3765 0.040 Uiso 1 1 calc R . . . .
C44 C 0.3828(3) -0.12144(16) 0.38147(13) 0.0317(5) Uani 1 1 d . . . . .
H44 H 0.4058 -0.1655 0.4147 0.038 Uiso 1 1 calc R . . . .
C45 C 0.4777(2) -0.06259(17) 0.35711(13) 0.0320(5) Uani 1 1 d . . . . .
H45 H 0.5650 -0.0655 0.3744 0.038 Uiso 1 1 calc R . . . .
C46 C 0.4467(2) 0.00079(16) 0.30757(13) 0.0295(5) Uani 1 1 d . . . . .
H46 H 0.5118 0.0418 0.2913 0.035 Uiso 1 1 calc R . . . .

loop_
_atom_site_aniso_label
_atom_site_aniso_U_11
_atom_site_aniso_U_22
_atom_site_aniso_U_33
_atom_site_aniso_U_23
_atom_site_aniso_U_13
_atom_site_aniso_U_12
O1 0.0267(7) 0.0193(7) 0.0285(8) 0.0026(6) 0.0004(6) 0.0013(6)
O2 0.0289(8) 0.0178(7) 0.0341(9) 0.0029(6) 0.0048(7) 0.0000(6)
N1 0.0293(10) 0.0200(9) 0.0252(10) -0.0007(7) 0.0003(8) 0.0008(7)
N2 0.0332(10) 0.0241(10) 0.0284(10) -0.0022(8) -0.0019(8) -0.0048(8)
B1 0.0296(12) 0.0202(11) 0.0250(13) 0.0031(9) -0.0001(11) 0.0011(10)
C1 0.0235(10) 0.0215(10) 0.0269(11) 0.0032(9) 0.0036(9) 0.0006(9)
C2 0.0268(11) 0.0213(10) 0.0261(12) 0.0006(8) 0.0032(9) 0.0007(8)
C3 0.0259(11) 0.0228(11) 0.0289(12) 0.0015(9) 0.0032(9) 0.0007(9)
C4 0.0325(12) 0.0311(12) 0.0255(12) 0.0031(10) -0.0010(10) -0.0018(9)
C5 0.0395(13) 0.0341(13) 0.0272(12) -0.0025(10) -0.0001(11) -0.0059(11)
C6 0.0408(13) 0.0260(12) 0.0324(13) -0.0061(10) 0.0074(11) -0.0078(10)
C7 0.0332(12) 0.0210(10) 0.0308(12) 0.0017(9) 0.0056(10) -0.0010(9)
C10 0.0362(13) 0.0360(14) 0.0344(13) 0.0015(11) -0.0011(11) -0.0116(11)
C11 0.0307(11) 0.0230(10) 0.0265(12) 0.0016(9) -0.0052(10) 0.0023(9)
C12 0.0357(13) 0.0427(15) 0.0351(13) -0.0078(11) -0.0015(11) -0.0110(11)
C13 0.0480(16) 0.0601(18) 0.0366(15) -0.0146(14) -0.0008(13) -0.0161(15)
C14 0.0412(14) 0.0555(17) 0.0298(13) -0.0052(12) 0.0020(11) -0.0043(13)
C15 0.0331(12) 0.0303(12) 0.0329(13) 0.0024(10) 0.0004(11) -0.0018(10)
C16 0.0355(12) 0.0217(10) 0.0291(12) 0.0005(9) -0.0037(10) 0.0000(9)
C21 0.0264(10) 0.0172(10) 0.0272(11) 0.0020(8) 0.0008(9) -0.0017(8)
C22 0.0240(10) 0.0169(10) 0.0263(11) -0.0006(8) 0.0012(9) -0.0035(8)
C23 0.0278(11) 0.0171(10) 0.0264(11) 0.0003(8) -0.0020(9) -0.0049(8)
C24 0.0278(11) 0.0250(11) 0.0277(12) -0.0013(9) -0.0004(9) -0.0035(9)
C25 0.0310(12) 0.0313(12) 0.0323(13) -0.0001(10) -0.0071(10) -0.0005(10)
C26 0.0377(13) 0.0364(13) 0.0275(13) 0.0026(10) -0.0093(10) -0.0048(11)
C27 0.0380(13) 0.0337(13) 0.0226(12) -0.0021(10) -0.0012(10) -0.0079(10)
C28 0.0300(11) 0.0236(11) 0.0267(11) -0.0026(9) 0.0000(9) -0.0061(9)
C29 0.0373(12) 0.0253(11) 0.0267(12) -0.0045(9) 0.0063(10) -0.0051(10)
C30 0.0310(12) 0.0195(11) 0.0308(12) -0.0032(9) 0.0035(10) -0.0015(9)
C31 0.0231(11) 0.0200(10) 0.0300(12) 0.0020(9) 0.0003(9) 0.0024(8)
C32 0.0215(10) 0.0213(10) 0.0244(11) 0.0011(8) -0.0023(9) 0.0035(8)
C33 0.0235(10) 0.0216(10) 0.0245(11) -0.0009(8) -0.0035(9) 0.0031(9)
C34 0.0272(11) 0.0220(10) 0.0251(11) 0.0011(9) -0.0028(9) 0.0001(9)
C35 0.0356(13) 0.0239(11) 0.0308(13) 0.0042(9) -0.0033(10) -0.0032(9)
C36 0.0406(13) 0.0187(11) 0.0361(13) -0.0029(10) -0.0060(11) 0.0014(10)
C37 0.0338(13) 0.0270(12) 0.0261(12) -0.0045(9) -0.0051(10) 0.0057(9)
C38 0.0231(11) 0.0254(11) 0.0257(11) 0.0004(9) -0.0028(9) 0.0027(8)
C39 0.0278(12) 0.0297(12) 0.0234(11) 0.0004(9) 0.0001(9) 0.0041(9)
C40 0.0276(11) 0.0255(11) 0.0273(11) 0.0065(9) 0.0032(9) 0.0027(9)
C41 0.0337(12) 0.0182(10) 0.0262(11) 0.0000(8) 0.0005(10) 0.0026(9)
C42 0.0296(11) 0.0261(11) 0.0309(12) 0.0047(9) -0.0020(10) -0.0010(9)
C43 0.0379(13) 0.0271(11) 0.0352(13) 0.0056(10) 0.0026(11) -0.0017(10)
C44 0.0407(14) 0.0263(11) 0.0280(12) 0.0061(10) -0.0011(10) 0.0044(10)
C45 0.0307(12) 0.0314(12) 0.0338(13) 0.0001(10) -0.0051(10) 0.0033(10)
C46 0.0323(12) 0.0224(11) 0.0337(13) 0.0002(9) 0.0013(10) -0.0005(9)

_geom_special_details            
;
 All esds (except the esd in the dihedral angle between two l.s. planes)
 are estimated using the full covariance matrix.  The cell esds are taken
 into account individually in the estimation of esds in distances, angles
 and torsion angles; correlations between esds in cell parameters are only
 used when they are defined by crystal symmetry.  An approximate (isotropic)
 treatment of cell esds is used for estimating esds involving l.s. planes.
;
loop_
_geom_bond_atom_site_label_1
_geom_bond_atom_site_label_2
_geom_bond_distance
_geom_bond_site_symmetry_2
_geom_bond_publ_flag
O1 B1 1.453(3) . ?
O1 C21 1.364(3) . ?
O2 B1 1.447(3) . ?
O2 C31 1.360(3) . ?
N1 N2 1.412(3) . ?
N1 B1 1.663(3) . ?
N1 C1 1.300(3) . ?
N2 C10 1.466(3) . ?
N2 C11 1.402(3) . ?
B1 C3 1.611(3) . ?
C1 C2 1.467(3) . ?
C1 C41 1.473(3) . ?
C2 C3 1.401(3) . ?
C2 C7 1.396(3) . ?
C3 C4 1.386(3) . ?
C4 C5 1.398(4) . ?
C5 C6 1.392(4) . ?
C6 C7 1.377(4) . ?
C11 C12 1.407(3) . ?
C11 C16 1.390(4) . ?
C12 C13 1.383(4) . ?
C13 C14 1.382(4) . ?
C14 C15 1.385(4) . ?
C15 C16 1.386(4) . ?
C21 C22 1.385(3) . ?
C21 C30 1.410(3) . ?
C22 C23 1.432(3) . ?
C22 C32 1.491(3) . ?
C23 C24 1.416(3) . ?
C23 C28 1.430(3) . ?
C24 C25 1.369(3) . ?
C25 C26 1.417(4) . ?
C26 C27 1.364(4) . ?
C27 C28 1.421(3) . ?
C28 C29 1.412(4) . ?
C29 C30 1.363(4) . ?
C31 C32 1.388(3) . ?
C31 C40 1.415(3) . ?
C32 C33 1.431(3) . ?
C33 C34 1.424(3) . ?
C33 C38 1.431(3) . ?
C34 C35 1.376(3) . ?
C35 C36 1.403(4) . ?
C36 C37 1.366(4) . ?
C37 C38 1.410(3) . ?
C38 C39 1.416(3) . ?
C39 C40 1.365(3) . ?
C41 C42 1.397(3) . ?
C41 C46 1.385(4) . ?
C42 C43 1.382(3) . ?
C43 C44 1.377(4) . ?
C44 C45 1.379(4) . ?
C45 C46 1.387(3) . ?

loop_
_geom_angle_atom_site_label_1
_geom_angle_atom_site_label_2
_geom_angle_atom_site_label_3
_geom_angle
_geom_angle_site_symmetry_1
_geom_angle_site_symmetry_3
_geom_angle_publ_flag
C21 O1 B1 113.47(17) . . ?
C31 O2 B1 120.66(18) . . ?
N2 N1 B1 127.49(17) . . ?
C1 N1 N2 120.2(2) . . ?
C1 N1 B1 112.08(19) . . ?
N1 N2 C10 112.62(19) . . ?
C11 N2 N1 118.47(19) . . ?
C11 N2 C10 119.5(2) . . ?
O1 B1 N1 105.35(18) . . ?
O1 B1 C3 116.6(2) . . ?
O2 B1 O1 114.59(18) . . ?
O2 B1 N1 109.27(18) . . ?
O2 B1 C3 112.6(2) . . ?
C3 B1 N1 96.19(17) . . ?
N1 C1 C2 111.1(2) . . ?
N1 C1 C41 125.9(2) . . ?
C2 C1 C41 123.0(2) . . ?
C3 C2 C1 110.8(2) . . ?
C7 C2 C1 126.6(2) . . ?
C7 C2 C3 122.5(2) . . ?
C2 C3 B1 109.6(2) . . ?
C4 C3 B1 132.6(2) . . ?
C4 C3 C2 117.7(2) . . ?
C3 C4 C5 120.4(2) . . ?
C6 C5 C4 120.7(2) . . ?
C7 C6 C5 120.1(2) . . ?
C6 C7 C2 118.6(2) . . ?
N2 C11 C12 118.5(2) . . ?
C16 C11 N2 122.7(2) . . ?
C16 C11 C12 118.8(2) . . ?
C13 C12 C11 120.0(2) . . ?
C14 C13 C12 121.3(3) . . ?
C13 C14 C15 118.5(3) . . ?
C14 C15 C16 121.4(2) . . ?
C15 C16 C11 120.0(2) . . ?
O1 C21 C22 120.4(2) . . ?
O1 C21 C30 118.09(19) . . ?
C22 C21 C30 121.4(2) . . ?
C21 C22 C23 118.5(2) . . ?
C21 C22 C32 119.0(2) . . ?
C23 C22 C32 122.44(19) . . ?
C24 C23 C22 123.0(2) . . ?
C24 C23 C28 117.8(2) . . ?
C28 C23 C22 119.2(2) . . ?
C25 C24 C23 121.6(2) . . ?
C24 C25 C26 120.2(2) . . ?
C27 C26 C25 120.0(2) . . ?
C26 C27 C28 120.9(2) . . ?
C27 C28 C23 119.4(2) . . ?
C29 C28 C23 119.1(2) . . ?
C29 C28 C27 121.6(2) . . ?
C30 C29 C28 121.0(2) . . ?
C29 C30 C21 120.0(2) . . ?
O2 C31 C32 121.5(2) . . ?
O2 C31 C40 117.2(2) . . ?
C32 C31 C40 121.2(2) . . ?
C31 C32 C22 119.5(2) . . ?
C31 C32 C33 118.4(2) . . ?
C33 C32 C22 121.9(2) . . ?
C32 C33 C38 119.9(2) . . ?
C34 C33 C32 123.3(2) . . ?
C34 C33 C38 116.8(2) . . ?
C35 C34 C33 121.3(2) . . ?
C34 C35 C36 120.8(2) . . ?
C37 C36 C35 119.6(2) . . ?
C36 C37 C38 121.1(2) . . ?
C37 C38 C33 120.1(2) . . ?
C37 C38 C39 121.0(2) . . ?
C39 C38 C33 118.8(2) . . ?
C40 C39 C38 120.6(2) . . ?
C39 C40 C31 120.7(2) . . ?
C42 C41 C1 117.1(2) . . ?
C46 C41 C1 122.7(2) . . ?
C46 C41 C42 120.2(2) . . ?
C43 C42 C41 119.9(2) . . ?
C44 C43 C42 119.7(2) . . ?
C43 C44 C45 120.5(2) . . ?
C44 C45 C46 120.6(2) . . ?
C41 C46 C45 119.1(2) . . ?

loop_
_geom_torsion_atom_site_label_1
_geom_torsion_atom_site_label_2
_geom_torsion_atom_site_label_3
_geom_torsion_atom_site_label_4
_geom_torsion
_geom_torsion_site_symmetry_1
_geom_torsion_site_symmetry_2
_geom_torsion_site_symmetry_3
_geom_torsion_site_symmetry_4
_geom_torsion_publ_flag
O1 B1 C3 C2 111.9(2) . . . . ?
O1 B1 C3 C4 -64.2(3) . . . . ?
O1 C21 C22 C23 -173.19(19) . . . . ?
O1 C21 C22 C32 7.7(3) . . . . ?
O1 C21 C30 C29 179.9(2) . . . . ?
O2 B1 C3 C2 -112.6(2) . . . . ?
O2 B1 C3 C4 71.3(3) . . . . ?
O2 C31 C32 C22 -2.9(3) . . . . ?
O2 C31 C32 C33 -178.5(2) . . . . ?
O2 C31 C40 C39 -177.4(2) . . . . ?
N1 N2 C11 C12 -165.8(2) . . . . ?
N1 N2 C11 C16 14.8(3) . . . . ?
N1 B1 C3 C2 1.3(2) . . . . ?
N1 B1 C3 C4 -174.8(2) . . . . ?
N1 C1 C2 C3 -4.9(3) . . . . ?
N1 C1 C2 C7 171.3(2) . . . . ?
N1 C1 C41 C42 125.9(3) . . . . ?
N1 C1 C41 C46 -54.8(4) . . . . ?
N2 N1 B1 O1 61.4(3) . . . . ?
N2 N1 B1 O2 -62.2(3) . . . . ?
N2 N1 B1 C3 -178.8(2) . . . . ?
N2 N1 C1 C2 -179.32(19) . . . . ?
N2 N1 C1 C41 2.9(4) . . . . ?
N2 C11 C12 C13 -179.5(3) . . . . ?
N2 C11 C16 C15 179.5(2) . . . . ?
B1 O1 C21 C22 68.1(3) . . . . ?
B1 O1 C21 C30 -114.4(2) . . . . ?
B1 O2 C31 C32 60.8(3) . . . . ?
B1 O2 C31 C40 -122.6(2) . . . . ?
B1 N1 N2 C10 -54.4(3) . . . . ?
B1 N1 N2 C11 92.1(3) . . . . ?
B1 N1 C1 C2 5.8(3) . . . . ?
B1 N1 C1 C41 -171.9(2) . . . . ?
B1 C3 C4 C5 175.4(2) . . . . ?
C1 N1 N2 C10 131.6(2) . . . . ?
C1 N1 N2 C11 -81.9(3) . . . . ?
C1 N1 B1 O1 -124.2(2) . . . . ?
C1 N1 B1 O2 112.2(2) . . . . ?
C1 N1 B1 C3 -4.4(2) . . . . ?
C1 C2 C3 B1 1.7(3) . . . . ?
C1 C2 C3 C4 178.5(2) . . . . ?
C1 C2 C7 C6 -177.6(2) . . . . ?
C1 C41 C42 C43 179.0(2) . . . . ?
C1 C41 C46 C45 -177.5(2) . . . . ?
C2 C1 C41 C42 -51.6(3) . . . . ?
C2 C1 C41 C46 127.7(3) . . . . ?
C2 C3 C4 C5 -0.4(3) . . . . ?
C3 C2 C7 C6 -1.8(4) . . . . ?
C3 C4 C5 C6 -1.4(4) . . . . ?
C4 C5 C6 C7 1.7(4) . . . . ?
C5 C6 C7 C2 -0.2(4) . . . . ?
C7 C2 C3 B1 -174.7(2) . . . . ?
C7 C2 C3 C4 2.0(3) . . . . ?
C10 N2 C11 C12 -21.7(3) . . . . ?
C10 N2 C11 C16 158.9(2) . . . . ?
C11 C12 C13 C14 0.3(5) . . . . ?
C12 C11 C16 C15 0.1(3) . . . . ?
C12 C13 C14 C15 -0.4(5) . . . . ?
C13 C14 C15 C16 0.4(4) . . . . ?
C14 C15 C16 C11 -0.2(4) . . . . ?
C16 C11 C12 C13 -0.2(4) . . . . ?
C21 O1 B1 O2 -59.4(3) . . . . ?
C21 O1 B1 N1 -179.49(16) . . . . ?
C21 O1 B1 C3 75.3(2) . . . . ?
C21 C22 C23 C24 168.9(2) . . . . ?
C21 C22 C23 C28 -9.2(3) . . . . ?
C21 C22 C32 C31 -49.7(3) . . . . ?
C21 C22 C32 C33 125.8(2) . . . . ?
C22 C21 C30 C29 -2.7(3) . . . . ?
C22 C23 C24 C25 -179.8(2) . . . . ?
C22 C23 C28 C27 -178.6(2) . . . . ?
C22 C23 C28 C29 2.5(3) . . . . ?
C22 C32 C33 C34 -4.3(3) . . . . ?
C22 C32 C33 C38 177.4(2) . . . . ?
C23 C22 C32 C31 131.2(2) . . . . ?
C23 C22 C32 C33 -53.3(3) . . . . ?
C23 C24 C25 C26 -1.3(4) . . . . ?
C23 C28 C29 C30 4.4(3) . . . . ?
C24 C23 C28 C27 3.3(3) . . . . ?
C24 C23 C28 C29 -175.7(2) . . . . ?
C24 C25 C26 C27 2.7(4) . . . . ?
C25 C26 C27 C28 -1.0(4) . . . . ?
C26 C27 C28 C23 -2.0(4) . . . . ?
C26 C27 C28 C29 177.0(2) . . . . ?
C27 C28 C29 C30 -174.5(2) . . . . ?
C28 C23 C24 C25 -1.7(3) . . . . ?
C28 C29 C30 C21 -4.5(3) . . . . ?
C30 C21 C22 C23 9.4(3) . . . . ?
C30 C21 C22 C32 -169.7(2) . . . . ?
C31 O2 B1 O1 -23.9(3) . . . . ?
C31 O2 B1 N1 94.1(2) . . . . ?
C31 O2 B1 C3 -160.3(2) . . . . ?
C31 C32 C33 C34 171.2(2) . . . . ?
C31 C32 C33 C38 -7.0(3) . . . . ?
C32 C22 C23 C24 -12.0(3) . . . . ?
C32 C22 C23 C28 169.9(2) . . . . ?
C32 C31 C40 C39 -0.8(4) . . . . ?
C32 C33 C34 C35 179.0(2) . . . . ?
C32 C33 C38 C37 -176.3(2) . . . . ?
C32 C33 C38 C39 4.9(3) . . . . ?
C33 C34 C35 C36 -1.6(4) . . . . ?
C33 C38 C39 C40 -0.7(3) . . . . ?
C34 C33 C38 C37 5.4(3) . . . . ?
C34 C33 C38 C39 -173.4(2) . . . . ?
C34 C35 C36 C37 3.4(4) . . . . ?
C35 C36 C37 C38 -0.6(4) . . . . ?
C36 C37 C38 C33 -3.8(4) . . . . ?
C36 C37 C38 C39 175.0(2) . . . . ?
C37 C38 C39 C40 -179.5(2) . . . . ?
C38 C33 C34 C35 -2.7(3) . . . . ?
C38 C39 C40 C31 -1.4(4) . . . . ?
C40 C31 C32 C22 -179.4(2) . . . . ?
C40 C31 C32 C33 5.0(3) . . . . ?
C41 C1 C2 C3 172.9(2) . . . . ?
C41 C1 C2 C7 -10.9(4) . . . . ?
C41 C42 C43 C44 -2.1(4) . . . . ?
C42 C41 C46 C45 1.7(4) . . . . ?
C42 C43 C44 C45 2.9(4) . . . . ?
C43 C44 C45 C46 -1.5(4) . . . . ?
C44 C45 C46 C41 -0.9(4) . . . . ?
C46 C41 C42 C43 -0.2(4) . . . . ?

_shelx_res_file                  
;
    jesse5cult.res created by SHELXL-2014/7

TITL jesse5CuLT solution in P212121
CELL 1.54184 10.13364 14.67105 19.767746 90 90 90
ZERR 4 0.00019 0.00022 0.000407 0 0 0
LATT -1
SYMM 0.5-X,-Y,0.5+Z
SYMM 0.5+X,0.5-Y,-Z
SYMM -X,0.5+Y,0.5-Z
SFAC C H B N O
UNIT 160 116 4 8 8

L.S. 4
PLAN  25
TEMP -173
CONF
BOND
fmap 2
acta 133
OMIT 0 135
OMIT 1 9 7
OMIT 1 2 0
OMIT -2 3 9
OMIT 1 0 3
OMIT -3 5 21
OMIT -12 1 1
OMIT 3 6 0
OMIT 1 1 0
OMIT 0 2 4
OMIT -2 6 3
OMIT 2 11 18
OMIT 1 4 3
OMIT 7 0 7
OMIT 10 0 9
OMIT -3 3 12
OMIT 1 2 13
OMIT 3 8 0
OMIT 1 2 2
OMIT 0 13 5
OMIT 0 2 7
OMIT -2 2 9
OMIT 4 11 13
OMIT 6 4 7
OMIT 6 8 5
OMIT -1 17 2
OMIT 6 13 9
OMIT -3 8 20
OMIT 10 5 1
OMIT 2 8 1
OMIT 4 11 14
OMIT 3 1 0
OMIT -2 8 1
OMIT 4 7 6
OMIT 6 4 10
OMIT -5 1 2
OMIT 3 8 20
OMIT -1 8 8
OMIT -1 8 1
OMIT 7 0 16
OMIT 9 7 10
OMIT 3 2 8
OMIT -4 2 2
OMIT 4 2 4
OMIT 3 4 22
OMIT 1 17 2
OMIT 6 8 12
OMIT 6 5 6
OMIT 1 14 7
OMIT 0 7 8
OMIT -2 3 19
OMIT -4 4 2
OMIT 2 0 9
OMIT 2 2 14
REM <olex2.extras>
REM <HklSrc "%.\\jesse5CuLT.hkl">
REM </olex2.extras>

WGHT    0.047000    0.124000
FVAR       4.50820
O1    5    0.319271    0.255496    0.128381    11.00000    0.02668    0.01927 =
         0.02849    0.00257    0.00044    0.00130
O2    5    0.107768    0.256568    0.187346    11.00000    0.02890    0.01781 =
         0.03410    0.00293    0.00477    0.00001
N1    4    0.293453    0.154113    0.227942    11.00000    0.02928    0.01997 =
         0.02524   -0.00070    0.00029    0.00076
N2    4    0.357260    0.197610    0.282591    11.00000    0.03317    0.02410 =
         0.02838   -0.00222   -0.00190   -0.00480
B1    3    0.217757    0.203138    0.162788    11.00000    0.02964    0.02018 =
         0.02499    0.00312   -0.00005    0.00106
C1    1    0.279315    0.066063    0.227668    11.00000    0.02354    0.02149 =
         0.02689    0.00324    0.00358    0.00057
C2    1    0.212039    0.035343    0.166014    11.00000    0.02677    0.02134 =
         0.02608    0.00059    0.00319    0.00074
C3    1    0.171599    0.109870    0.126875    11.00000    0.02590    0.02282 =
         0.02890    0.00146    0.00323    0.00065
C4    1    0.109097    0.091865    0.065947    11.00000    0.03248    0.03108 =
         0.02551    0.00308   -0.00099   -0.00185
AFIX  43
H4    2    0.079890    0.140876    0.038337    11.00000   -1.20000
AFIX   0
C5    1    0.088816    0.001998    0.044916    11.00000    0.03946    0.03413 =
         0.02721   -0.00248   -0.00006   -0.00589
AFIX  43
H5    2    0.044095   -0.009585    0.003563    11.00000   -1.20000
AFIX   0
C6    1    0.133471   -0.070717    0.083942    11.00000    0.04078    0.02604 =
         0.03242   -0.00608    0.00742   -0.00784
AFIX  43
H6    2    0.121283   -0.131476    0.068546    11.00000   -1.20000
AFIX   0
C7    1    0.195274   -0.054705    0.144821    11.00000    0.03323    0.02097 =
         0.03078    0.00174    0.00558   -0.00102
AFIX  43
H7    2    0.225874   -0.103901    0.171846    11.00000   -1.20000
AFIX   0
C10   1    0.458053    0.262702    0.260392    11.00000    0.03625    0.03596 =
         0.03436    0.00146   -0.00112   -0.01160
AFIX 137
H10A  2    0.490776    0.244984    0.215632    11.00000   -1.50000
H10B  2    0.531316    0.262784    0.292753    11.00000   -1.50000
H10C  2    0.419468    0.323864    0.257947    11.00000   -1.50000
AFIX   0
C11   1    0.284138    0.215672    0.341272    11.00000    0.03075    0.02303 =
         0.02648    0.00158   -0.00522    0.00232
C12   1    0.336813    0.276326    0.389316    11.00000    0.03574    0.04273 =
         0.03509   -0.00775   -0.00149   -0.01100
AFIX  43
H12   2    0.419898    0.304386    0.381455    11.00000   -1.20000
AFIX   0
C13   1    0.267636    0.295115    0.448006    11.00000    0.04796    0.06007 =
         0.03657   -0.01464   -0.00078   -0.01614
AFIX  43
H13   2    0.303853    0.336394    0.480042    11.00000   -1.20000
AFIX   0
C14   1    0.146884    0.255004    0.460935    11.00000    0.04122    0.05551 =
         0.02984   -0.00523    0.00199   -0.00429
AFIX  43
H14   2    0.100251    0.267975    0.501498    11.00000   -1.20000
AFIX   0
C15   1    0.095363    0.195446    0.413405    11.00000    0.03310    0.03034 =
         0.03292    0.00235    0.00037   -0.00175
AFIX  43
H15   2    0.012170    0.167710    0.421593    11.00000   -1.20000
AFIX   0
C16   1    0.162545    0.175435    0.354159    11.00000    0.03546    0.02168 =
         0.02909    0.00051   -0.00368    0.00001
AFIX  43
H16   2    0.125464    0.134202    0.322351    11.00000   -1.20000
AFIX   0
C21   1    0.273921    0.301554    0.073127    11.00000    0.02640    0.01720 =
         0.02717    0.00200    0.00083   -0.00172
C22   1    0.187399    0.373922    0.080711    11.00000    0.02401    0.01687 =
         0.02626   -0.00060    0.00119   -0.00349
C23   1    0.130959    0.413814    0.021279    11.00000    0.02784    0.01707 =
         0.02635    0.00032   -0.00202   -0.00494
C24   1    0.025351    0.476918    0.023461    11.00000    0.02782    0.02497 =
         0.02774   -0.00126   -0.00038   -0.00348
AFIX  43
H24   2   -0.010182    0.494191    0.066045    11.00000   -1.20000
AFIX   0
C25   1   -0.026807    0.513651   -0.034325    11.00000    0.03102    0.03130 =
         0.03228   -0.00011   -0.00714   -0.00047
AFIX  43
H25   2   -0.098840    0.554917   -0.031495    11.00000   -1.20000
AFIX   0
C26   1    0.026309    0.490315   -0.098350    11.00000    0.03766    0.03636 =
         0.02751    0.00260   -0.00933   -0.00475
AFIX  43
H26   2   -0.007612    0.517881   -0.138208    11.00000   -1.20000
AFIX   0
C27   1    0.126175    0.428243   -0.102699    11.00000    0.03803    0.03368 =
         0.02258   -0.00211   -0.00117   -0.00789
AFIX  43
H27   2    0.160355    0.412162   -0.145828    11.00000   -1.20000
AFIX   0
C28   1    0.179797    0.387303   -0.043657    11.00000    0.03002    0.02364 =
         0.02670   -0.00265   -0.00001   -0.00613
C29   1    0.278887    0.319818   -0.047557    11.00000    0.03733    0.02531 =
         0.02671   -0.00445    0.00629   -0.00510
AFIX  43
H29   2    0.316210    0.304960   -0.090240    11.00000   -1.20000
AFIX   0
C30   1    0.321782    0.275684    0.008989    11.00000    0.03098    0.01953 =
         0.03076   -0.00317    0.00354   -0.00153
AFIX  43
H30   2    0.383939    0.227483    0.005175    11.00000   -1.20000
AFIX   0
C31   1    0.122164    0.347064    0.200397    11.00000    0.02310    0.01998 =
         0.02995    0.00204    0.00032    0.00244
C32   1    0.157896    0.408238    0.150071    11.00000    0.02154    0.02134 =
         0.02439    0.00111   -0.00227    0.00349
C33   1    0.174227    0.502086    0.167936    11.00000    0.02348    0.02163 =
         0.02446   -0.00092   -0.00345    0.00309
C34   1    0.227612    0.568490    0.123090    11.00000    0.02723    0.02205 =
         0.02511    0.00113   -0.00277    0.00010
AFIX  43
H34   2    0.255491    0.550378    0.079219    11.00000   -1.20000
AFIX   0
C35   1    0.239636    0.658393    0.142024    11.00000    0.03561    0.02385 =
         0.03082    0.00418   -0.00333   -0.00317
AFIX  43
H35   2    0.277639    0.701011    0.111536    11.00000   -1.20000
AFIX   0
C36   1    0.196435    0.687838    0.205819    11.00000    0.04057    0.01872 =
         0.03605   -0.00288   -0.00602    0.00137
AFIX  43
H36   2    0.200820    0.750567    0.217528    11.00000   -1.20000
AFIX   0
C37   1    0.148053    0.625849    0.250984    11.00000    0.03383    0.02704 =
         0.02608   -0.00445   -0.00507    0.00573
AFIX  43
H37   2    0.119699    0.645893    0.294309    11.00000   -1.20000
AFIX   0
C38   1    0.139495    0.532588    0.234369    11.00000    0.02314    0.02545 =
         0.02570    0.00041   -0.00276    0.00270
C39   1    0.099151    0.467370    0.282990    11.00000    0.02782    0.02966 =
         0.02337    0.00042    0.00014    0.00414
AFIX  43
H39   2    0.076747    0.486628    0.327413    11.00000   -1.20000
AFIX   0
C40   1    0.092163    0.377144    0.266622    11.00000    0.02765    0.02552 =
         0.02731    0.00650    0.00325    0.00269
AFIX  43
H40   2    0.066872    0.334054    0.300070    11.00000   -1.20000
AFIX   0
C41   1    0.319382    0.003457    0.282155    11.00000    0.03368    0.01824 =
         0.02621    0.00003    0.00054    0.00263
C42   1    0.223089   -0.055439    0.307547    11.00000    0.02964    0.02614 =
         0.03091    0.00468   -0.00205   -0.00099
AFIX  43
H42   2    0.135759   -0.053328    0.290142    11.00000   -1.20000
AFIX   0
C43   1    0.254987   -0.116803    0.358029    11.00000    0.03787    0.02713 =
         0.03516    0.00556    0.00256   -0.00175
AFIX  43
H43   2    0.189082   -0.155585    0.376460    11.00000   -1.20000
AFIX   0
C44   1    0.382806   -0.121436    0.381471    11.00000    0.04066    0.02628 =
         0.02804    0.00610   -0.00115    0.00436
AFIX  43
H44   2    0.405777   -0.165495    0.414662    11.00000   -1.20000
AFIX   0
C45   1    0.477671   -0.062586    0.357113    11.00000    0.03072    0.03142 =
         0.03381    0.00015   -0.00507    0.00327
AFIX  43
H45   2    0.565024   -0.065493    0.374424    11.00000   -1.20000
AFIX   0
C46   1    0.446663    0.000793    0.307571    11.00000    0.03226    0.02244 =
         0.03371    0.00020    0.00132   -0.00055
AFIX  43
H46   2    0.511848    0.041832    0.291285    11.00000   -1.20000
AFIX   0
HKLF 4

REM  jesse5CuLT solution in P212121
REM R1 =  0.0330 for    4800 Fo > 4sig(Fo)  and  0.0404 for all    5230 data
REM    407 parameters refined using      0 restraints

END

WGHT      0.0474      0.0428

REM Highest difference peak  0.268,  deepest hole -0.142,  1-sigma level  0.032
Q1    1  -0.0441 -0.0180  0.0266  11.00000  0.05    0.27
Q2    1   0.1786 -0.1134  0.0949  11.00000  0.05    0.17
Q3    1   0.4608 -0.0084  0.3537  11.00000  0.05    0.17
Q4    1   0.2003  0.3353 -0.0409  11.00000  0.05    0.14
Q5    1   0.2285 -0.1167  0.3160  11.00000  0.05    0.14
Q6    1   0.1598  0.5234  0.2085  11.00000  0.05    0.13
Q7    1   0.1210  0.5067  0.2508  11.00000  0.05    0.12
Q8    1   0.1154  0.5599  0.2363  11.00000  0.05    0.11
Q9    1   0.3426 -0.1341  0.3474  11.00000  0.05    0.11
Q10   1   0.4148  0.2427  0.1502  11.00000  0.05    0.11
Q11   1   0.2815  0.2790  0.0299  11.00000  0.05    0.10
Q12   1   0.1657  0.4037 -0.0142  11.00000  0.05    0.10
Q13   1   0.0424  0.4239 -0.0924  11.00000  0.05    0.10
Q14   1   0.1411  0.3837  0.1147  11.00000  0.05    0.10
Q15   1   0.3769 -0.1443  0.4424  11.00000  0.05    0.10
Q16   1   0.1130  0.2044  0.5160  11.00000  0.05    0.10
Q17   1   0.5011  0.1442  0.2080  11.00000  0.05    0.10
Q18   1   0.0392 -0.1251  0.3852  11.00000  0.05    0.10
Q19   1   0.2634  0.3603  0.0736  11.00000  0.05    0.10
Q20   1   0.6223 -0.0953  0.3626  11.00000  0.05    0.10
Q21   1   0.4370 -0.1095  0.3478  11.00000  0.05    0.10
Q22   1   0.1062  0.1058  0.4550  11.00000  0.05    0.10
Q23   1   0.1897  0.1658  0.1421  11.00000  0.05    0.10
Q24   1   0.2595  0.3753 -0.0440  11.00000  0.05    0.10
Q25   1   0.0846  0.5600 -0.1474  11.00000  0.05    0.10
;
_shelx_res_checksum              65178
_shelx_hkl_file                  
;
   0   0   2 212447. 1478.03  14
   0   0   3 69.5197 90.4976  14
   0   0   4 25448.5 731.096  14
   0   0   5-127.130 167.268  14
   0   0   6 2314.65 296.940  14
   0   0   7-83.8464 154.670  14
   0   0   8 15418.7 833.368  14
   0   0   9 31.2955 187.739  14
   0   0  10 41833.6 1573.19  14
   0   0  11 66.0838 184.982  14
   0   0  12 32417.4 1589.68  14
   0   0  13 89.3795 243.684  14
   0   0  14 10662.9 1017.41  13
   0   0  14 10005.4 1033.00  14
   0   0  15 68.1007 155.297   6
   0   0  15 61.8890 305.113  14
   0   0  15-530.424 361.112  13
   0   0  16 10776.4 1142.99  13
   0   0  16 13667.3 757.014   6
   0   0  16 12544.8 1299.92  14
   0   0  17-238.091 184.398   6
   0   0  18 1662.16 309.165   6
   0   0  19 125.089 171.828   6
   0   0  20-97.7535 168.484   6
   0   0  21-352.515 150.238   6
   0   0  21 140.917 154.663   1
   0   0  22 1567.12 221.743   6
   0   0  22 2791.69 311.406   1
   0   0  23 117.482 114.878   1
   0   0  24-40.3352 85.1076   1
   0  -1   2 18476.0 494.831  14
   0   1   2 18387.5 443.643  14
   0  -1   2 18631.6 465.131  13
   0  -1   3-38.9440 81.3245  13
   0  -1   3 113.295 96.6314  14
   0   1   3 130.066 93.4460  14
   0  -1   4 352709. 2851.92  14
   0   1   4 333266. 2574.27  14
   0  -1   5 822.427 208.036  14
   0   1   5 744.006 201.552  14
   0  -1   6 22803.3 902.314  14
   0   1   6 22030.1 832.538  14
   0   1   7 18062.9 823.716  14
   0  -1   7 18781.1 891.552  14
   0   1   8 5095.45 490.514  14
   0  -1   8 4589.58 503.194  14
   0  -1   9 3527.60 471.305  14
   0   1   9 3413.53 442.627  14
   0  -1   9 3112.29 268.346   2
   0   1  10-66.4158 199.998  14
   0  -1  10 32.6917 198.054  14
   0  -1  11 11218.2 894.102  13
   0   1  11 9184.01 790.208  14
   0  -1  11 9984.13 864.440  14
   0   1  12 6305.31 705.612  14
   0  -1  12 6200.84 709.438  13
   0  -1  12 5741.22 711.818  14
   0  -1  13 7165.98 802.670  13
   0   1  13 5427.08 740.155  14
   0  -1  13 5705.79 732.207  14
   0   1  14 2146.41 513.084  14
   0  -1  14 1793.47 516.179  14
   0  -1  14 1711.01 488.842  13
   0  -1  15 16068.1 1325.60  13
   0  -1  15 14071.5 1306.09  14
   0   1  15 17915.7 838.633   6
   0   1  15 16168.5 1369.43  14
   0   1  16 61573.9 1580.55   6
   0  -1  16 53411.6 2613.40  14
   0  -1  16 62752.9 1548.83   6
   0   1  16 59248.1 2733.71  14
   0   1  16 60956.3 2613.26  13
   0  -1  16 59724.8 2630.47  13
   0   1  17 5410.16 508.510   6
   0  -1  17 5705.16 503.524   6
   0  -1  18 6775.07 543.397   6
   0   1  18 6519.62 554.430   6
   0  -1  19 5605.08 496.974   6
   0   1  19 5628.16 515.298   6
   0  -1  20 170.956 164.549   6
   0   1  20 290.293 218.036   6
   0   1  20 243.200 191.572   1
   0  -1  21 160.668 128.892   6
   0   1  21 284.549 158.413   1
   0   1  21 474.885 171.466   6
   0   1  22 324.172 145.815   1
   0   1  22 156.328 114.360   6
   0  -1  22 329.198 168.913   1
   0   1  23-103.128 101.844   1
   0   1  23-171.419 95.9691   6
   0  -1  23 20.9919 105.486   1
   0  -1  24 2759.29 239.396   1
   0  -2   0 14812.5 470.682  13
   0  -2   1 26721.3 648.218  13
   0  -2  -1 26585.4 642.374  13
   0  -2   2 2834.59 240.742  13
   0   2   2 2944.92 228.170  14
   0  -2   3 33615.5 841.814  13
   0   2   3 33906.4 790.049  14
   0  -2   4 582.499 191.869  14
   0   2   4 641.102 169.025  14
   0  -2   4 619.643 172.016  13
   0   2   5 21440.0 765.083  14
   0  -2   5 22428.2 884.384  14
   0  -2   5 24321.8 855.939  13
   0   2   6 3672.65 376.391  14
   0  -2   6 4369.37 440.831  14
   0  -2   6 4563.22 425.118  13
   0   2   7 16564.8 813.297  14
   0  -2   7 16604.0 847.994  13
   0  -2   7 15221.7 857.714  14
   0   2   8 344.798 209.714  14
   0  -2   8 301.414 209.797  14
   0  -2   8 238.582 208.856  13
   0  -2   9 7405.57 675.743  13
   0  -2   9 6535.50 663.936  14
   0   2   9 7116.74 627.035  14
   0  -2  10 497.959 283.629  13
   0  -2  10 86.2657 226.669  14
   0   2  10 513.971 268.696  14
   0   2  11 4658.30 589.068  14
   0  -2  11 4262.10 586.150  13
   0  -2  11 4589.97 630.633  14
   0  -2  12 111.245 257.465  14
   0  -2  12 355.714 288.537  13
   0   2  12-479.158 293.546  14
   0   2  13 1815.14 462.852  14
   0  -2  13 1490.43 461.127  14
   0  -2  13 1653.09 472.203  13
   0  -2  14 3407.85 695.655  14
   0  -2  14 2397.81 571.263  13
   0   2  14 2858.14 545.792  14
   0  -2  15 8327.69 999.145  13
   0  -2  15 8398.74 557.666   5
   0   2  15 5961.03 865.555  14
   0   2  15 8540.21 598.427   6
   0  -2  16 16398.3 781.715   6
   0   2  16 15877.6 1446.69  14
   0  -2  16 16326.1 1422.41  13
   0   2  16 17389.0 867.395   6
   0   2  17 19811.0 942.085   6
   0  -2  17 21182.1 892.938   6
   0  -2  17 20887.2 953.111  12
   0  -2  18 133.625 192.000  12
   0  -2  18 39.9747 147.659   6
   0   2  18 150.549 184.814   6
   0   2  19 810.505 244.307   6
   0  -2  19 286.058 181.149  12
   0   2  19 919.765 249.041   1
   0  -2  19 1142.37 247.106   6
   0   2  20 2061.34 333.105   6
   0   2  20 2096.30 327.597   1
   0   2  21-74.5996 132.437   1
   0   2  21 33.3739 169.661   6
   0   2  22 85.6609 124.344   1
   0  -2  22-15.1325 143.983   1
   0   2  22-315.249 147.606   6
   0   2  23-19.1304 89.3071   6
   0  -2  23 169.770 121.591   1
   0   2  23 8.07796 97.9016   1
   0  -2  24 2865.55 246.687   1
   0  -3   0-57.5773 130.101  13
   0  -3  -1 240899. 2334.18  13
   0  -3   1 243111. 2357.76  13
   0   3   2 160656. 1877.24  14
   0  -3   2 155416. 1965.12  13
   0   3   3 13625.8 572.694  14
   0  -3   3 13379.9 624.129  13
   0   3   4 5117.10 383.733  14
   0  -3   4 5033.77 413.061  13
   0  -3   5 2362.24 311.987  13
   0   3   5 2105.14 281.309  14
   0  -3   6 72565.8 1710.96  13
   0   3   6 74963.0 1645.26  14
   0   3   7 2748.84 378.710  14
   0  -3   7 3428.94 431.276  13
   0  -3   8 607.206 261.159  14
   0   3   8 532.606 255.795  14
   0  -3   8 298.843 204.729  13
   0  -3   9 335.387 254.969  14
   0  -3   9 236.090 232.343  13
   0   3   9 607.366 290.562  14
   0   3  10 7128.70 696.233  14
   0  -3  10 8384.97 811.614  13
   0  -3  11 24466.1 1412.35  13
   0   3  11 24426.8 1336.28  14
   0  -3  12 73.8149 204.778  13
   0   3  12 23.0586 283.379  14
   0   3  13-869.909 359.310  14
   0  -3  13-91.6612 225.437  13
   0   3  14 647.355 360.187  14
   0  -3  14 1139.15 408.600  13
   0  -3  15 10374.2 1126.25  13
   0  -3  15 10717.5 635.706   5
   0   3  15 10990.8 678.901   6
   0   3  15 10591.9 1152.45  14
   0  -3  16 39408.5 1227.27   5
   0   3  16 37469.8 2147.59  14
   0  -3  16 37244.9 2156.52  13
   0   3  16 43128.5 1362.91   6
   0   3  17 5591.48 514.366   1
   0   3  17 4659.34 482.895   6
   0  -3  17 5049.08 495.615  12
   0  -3  18 18865.0 920.215  12
   0   3  18 18210.0 888.939   1
   0   3  18 20231.5 969.018   6
   0   3  19 6689.15 565.684   6
   0   3  19 6520.04 526.188   1
   0  -3  19 6624.39 537.887  12
   0   3  20-106.265 151.583   1
   0   3  20 128.810 183.422   6
   0  -3  20 97.2085 177.476  12
   0   3  21 113.047 114.318   1
   0  -3  21 44.1103 130.347  12
   0   3  21-230.030 166.352   6
   0  -3  22 1463.61 253.852   1
   0   3  22 1031.28 206.299   6
   0  -3  23 4624.95 356.431   1
   0   3  23 3734.78 305.172   6
   0  -3  24 60.4586 94.4676   1
   0  -4   0 184009. 2364.52  13
   0  -4  -1 100837. 1756.03  13
   0  -4   1 100169. 1768.59  13
   0  -4   2 30.8561 132.690  13
   0   4   2 144.137 165.164  14
   0  -4   3 3201.00 366.155  13
   0   4   3 3099.61 326.985  14
   0  -4   4 48234.5 1363.14  13
   0   4   4 48952.9 1246.18  14
   0  -4   5 52617.0 1508.73  13
   0   4   5 52726.2 1367.87  14
   0  -4   6 82752.1 1972.20  13
   0   4   6 87934.2 1876.21  14
   0  -4   7 64354.8 1870.80  13
   0   4   7 67560.9 1766.44  14
   0   4   8 31946.0 1320.21  14
   0  -4   8 32526.9 1418.12  13
   0   4   9 18574.6 1094.55  14
   0  -4   9 16912.8 1099.77  13
   0   4  10 24542.2 1318.54  14
   0  -4  10 22965.8 1362.49  13
   0  -4  11-352.077 277.752  13
   0   4  11 242.518 267.652  14
   0   4  12 438.524 289.155  14
   0  -4  12 773.021 356.128  13
   0  -4  13 2864.56 625.032  13
   0   4  13 3268.36 605.353  14
   0  -4  14 18301.1 809.741   5
   0   4  14 17813.6 1396.53  14
   0   4  14 17034.9 841.547   6
   0  -4  14 18587.4 1508.61  13
   0   4  15 69267.0 1713.34   6
   0  -4  15 72200.8 1638.87   5
   0   4  15 72187.2 2852.83  14
   0  -4  15 71009.2 2990.33  13
   0   4  16 4536.46 483.007   6
   0   4  16 5782.41 856.966  14
   0  -4  16 5183.73 481.621   5
   0  -4  17 1142.75 282.998  12
   0  -4  17 1192.71 281.975   5
   0   4  17 1153.11 272.570   6
   0  -4  18 7352.69 593.960  12
   0   4  18 6478.26 569.357   6
   0  -4  19 18906.5 900.010  12
   0   4  19 18536.1 898.613   6
   0  -4  20 120.859 130.993  12
   0   4  20 117.468 181.104   6
   0  -4  21-157.810 142.071  12
   0   4  21 61.0545 137.987   6
   0  -4  22 208.040 110.599  12
   0   4  22-70.3831 118.933   6
   0  -4  23 345.370 134.653   1
   0   4  23 554.281 138.583   6
   0  -4  24 777.303 133.289   1
   0  -5   0 92.1545 164.902  13
   0  -5  -1 393.051 178.168  13
   0  -5   1 303.321 165.578  13
   0   5   2 13414.8 707.082  14
   0  -5   2 12548.0 725.914  13
   0  -5   3 28493.0 1116.90  13
   0   5   3 29198.3 1040.73  14
   0  -5   4 57766.1 1655.78  13
   0   5   4 56189.3 1462.19  14
   0  -5   5 15187.3 888.665  13
   0   5   5 16552.1 832.089  14
   0   5   6 48401.2 1474.93  14
   0  -5   6 46139.2 1607.19  13
   0  -5   7 70998.3 2088.72  13
   0   5   7 73851.8 1934.39  14
   0   5   8 82571.2 2181.73  14
   0  -5   8 79601.8 2332.35  13
   0  -5   9 2860.90 518.584  13
   0   5   9 4537.86 618.478  14
   0   5  10 4220.89 630.675  14
   0  -5  10 3705.57 619.789  13
   0  -5  11 30417.2 1744.05  13
   0   5  11 31842.0 1636.36  14
   0  -5  12 6995.42 942.454  13
   0   5  12 5809.16 776.302  14
   0  -5  13 584.509 347.274  13
   0   5  13 310.130 359.054  14
   0   5  13 120.150 176.191   6
   0  -5  13 186.694 158.715   7
   0  -5  13 325.401 188.054   5
   0   5  14 4384.92 736.383  14
   0  -5  14 4032.26 780.567  13
   0  -5  14 5505.18 472.917   5
   0   5  14 5334.37 498.975   6
   0  -5  15 5241.55 904.174  13
   0  -5  15 5103.82 468.488   5
   0   5  15 5321.11 512.091   6
   0   5  15 5288.14 869.559  14
   0  -5  16 9997.10 643.191   5
   0   5  16 9644.88 680.668   6
   0  -5  17-78.9800 188.604   5
   0   5  17 180.341 200.637   6
   0  -5  17 348.568 198.350  12
   0   5  18 6023.72 544.589   6
   0  -5  18 5509.21 524.315  12
   0  -5  18 5629.17 493.747   5
   0   5  19 303.015 202.585   6
   0  -5  19-99.2739 183.602  12
   0  -5  20-56.7770 156.960  12
   0   5  20 26.1059 154.227   6
   0   5  21 411.723 171.024   6
   0  -5  21 308.277 144.665  12
   0  -5  22 451.265 142.169  12
   0   5  22 327.432 146.142   6
   0   5  23 1715.22 200.935   6
   0  -5  23 1920.17 230.823   1
   0  -6   0 833.237 234.269  13
   0  -6   1 24156.0 1086.35  13
   0  -6  -1 23714.8 1071.67  13
   0   6   2 19850.4 955.058  14
   0  -6   2 21142.9 1040.52  13
   0  -6   3 9279.26 713.739  13
   0   6   3 9627.28 668.453  14
   0   6   4 66874.1 1740.50  14
   0  -6   4 65408.5 1925.21  13
   0   6   5 30170.7 1196.38  14
   0  -6   5 30751.2 1379.09  13
   0  -6   6 1236.12 336.609  13
   0   6   6 1316.02 295.932  14
   0  -6   7 14463.6 1026.83  13
   0   6   7 14077.9 909.374  14
   0   6   8 60065.2 1935.32  14
   0  -6   8 59494.2 2168.41  13
   0  -6   9 17792.5 1247.70  13
   0   6   9 17863.3 1152.61  14
   0  -6  10-16.3551 295.166  13
   0   6  10 1236.22 511.669  14
   0   6  11 4957.31 744.385  14
   0  -6  11 4275.14 711.410  13
   0  -6  12 250.083 276.555  13
   0   6  12 118.679 267.066  14
   0   6  13 2788.98 380.825   6
   0  -6  13 1900.47 563.404  13
   0  -6  13 2455.52 374.512   7
   0   6  13 2424.88 568.516  14
   0  -6  13 2590.19 334.860   5
   0   6  14 245.990 330.862  14
   0   6  14 954.891 231.400   6
   0  -6  14 1367.22 291.256   5
   0  -6  14 1684.12 578.272  13
   0   6  15 8752.60 653.620   6
   0  -6  15 8281.62 592.596   5
   0   6  16 19090.5 955.122   6
   0  -6  16 19984.2 901.682   5
   0  -6  17 17873.7 851.136   5
   0  -6  17 18224.6 935.150  12
   0   6  17 18640.6 940.739   6
   0  -6  18 1615.59 298.124   5
   0   6  18 1519.71 307.421   6
   0  -6  18 1908.79 348.737  12
   0   6  19 2906.54 390.703   6
   0  -6  19 1985.37 322.767  12
   0  -6  20 1190.92 247.543  12
   0   6  20 1327.07 266.751   6
   0  -6  21-158.259 140.217  12
   0   6  21 89.9564 136.399   6
   0   6  22 235.948 132.172   6
   0  -6  22 158.540 128.001   1
   0  -6  22 72.5518 93.7271  12
   0  -6  23 737.188 138.865   1
   0   6  23 710.765 128.806   6
   0  -7   0-57.3573 241.820  13
   0  -7  -1 97562.0 2387.34  13
   0  -7   1 93161.0 2344.60  13
   0  -7   2 4628.29 560.925  13
   0   7   2 5249.55 555.013  14
   0  -7   3 82331.4 2293.94  13
   0   7   3 85194.6 2146.45  14
   0   7   4 1035.12 283.369  14
   0  -7   4 1546.80 363.414  13
   0  -7   5 2759.40 468.661  13
   0   7   5 2127.17 383.371  14
   0  -7   6 5335.84 664.367  13
   0   7   6 4432.48 535.101  14
   0  -7   7 12747.4 1030.97  13
   0   7   7 12434.3 898.884  14
   0  -7   8 7417.21 818.477  13
   0   7   8 7355.74 739.144  14
   0   7   9 9886.21 918.327  14
   0  -7   9 9866.47 1019.63  13
   0   7  10 13579.4 1135.34  14
   0  -7  10 11331.4 1121.96  13
   0   7  11 17246.2 1316.00  14
   0  -7  11 15106.8 1357.46  13
   0  -7  12 48.2718 160.472   7
   0   7  12-512.841 348.559  14
   0   7  12-43.3954 204.933   6
   0  -7 -12 216.540 181.021  10
   0  -7  12-23.5972 291.975  13
   0  -7 -13 401.510 197.263  10
   0   7  13 166.909 203.859   6
   0  -7  13 498.084 188.616   5
   0   7  13-170.423 289.526  14
   0  -7  13 48.7304 260.569  13
   0  -7  13 541.471 231.541   7
   0   7  14 446.361 426.989  14
   0   7  14 90.1846 180.794   6
   0  -7  14 320.348 216.776   5
   0   7  15 30036.1 1207.81   6
   0  -7  15 28839.3 1082.81   5
   0   7  16 525.526 232.417   6
   0  -7  16 771.243 257.584  12
   0  -7  16 436.859 240.399   5
   0  -7  17 4723.65 502.791  12
   0   7  17 4050.64 465.412   6
   0  -7  17 3331.80 407.784   5
   0  -7  18 58.0542 184.473  12
   0  -7  18-141.187 186.705   5
   0   7  18 75.6657 180.819   6
   0  -7  19 1280.48 278.441  12
   0   7  19 1078.76 253.999   6
   0  -7  20 637.039 203.797  12
   0   7  20 555.419 185.113   6
   0  -7  21-144.091 141.209  12
   0   7  21 200.829 139.241   6
   0  -7  22 17.7382 104.193   1
   0  -7  22-127.997 98.7982  12
   0   7  22 30.6935 94.0100   6
   0  -8   0 28499.6 1410.07  13
   0  -8   1 11904.5 928.583  13
   0  -8  -1 12958.9 965.359  13
   0   8   1 13990.7 959.040  14
   0  -8   2 968.175 310.621  13
   0   8   2 739.714 282.494  14
   0  -8   3-10.6661 205.365  13
   0   8   3-95.9525 184.525  14
   0  -8   4 19252.2 1236.30  13
   0   8   4 18906.2 1111.97  14
   0  -8   5 536.116 277.269  13
   0   8   5 169.036 199.605  14
   0   8   6 1292.39 314.082  14
   0  -8   6 945.115 350.090  13
   0   8   7 5204.77 638.715  14
   0  -8   7 5263.12 746.016  13
   0  -8   8 4504.42 742.667  13
   0   8   8 4239.49 623.534  14
   0   8   9 12828.9 1072.39  14
   0  -8   9 13974.9 1268.58  13
   0  -8  10 817.334 387.267  13
   0   8  10 2976.02 692.216  14
   0  -8 -11 4852.54 469.125  10
   0   8  11 4429.81 470.863   6
   0  -8  11 4434.75 804.928  13
   0   8  11 6399.38 915.704  14
   0  -8  11 4690.49 480.941   7
   0   8  12 2461.87 381.491   6
   0  -8 -12 1909.06 323.344  10
   0  -8  12 2059.34 681.309  13
   0  -8  12 2512.58 373.345   7
   0   8  12 2031.15 619.733  14
   0   8  13 1409.56 505.711  14
   0   8  13 2209.31 364.599   6
   0  -8  13 2021.25 350.129   7
   0  -8 -13 2390.26 357.491  10
   0  -8 -14 37319.1 1248.89  10
   0  -8  14 35444.2 1197.91   5
   0   8  14 34630.9 1311.30   6
   0  -8  15-13.8108 195.844  12
   0  -8 -15 127.541 178.724  10
   0   8  15 8.22304 187.566   6
   0  -8  15-20.7946 182.272   5
   0  -8  16 8809.03 682.477  12
   0  -8  16 8663.89 603.476   5
   0   8  16 8474.19 649.518   6
   0   8  17 89.7161 201.269   6
   0  -8  17 118.260 199.029   5
   0  -8  17 60.8577 197.015  12
   0   8  18 450.694 194.510   6
   0  -8  18 816.522 232.818   5
   0  -8  18 640.352 238.049  12
   0  -8  19-14.5233 151.402  12
   0   8  19 303.695 191.910   6
   0  -8  20 960.885 213.697  12
   0   8  20 997.032 210.323   6
   0  -8  21-7.04906 105.161  12
   0   8  21 179.023 132.490   6
   0  -8  22 839.607 135.422  12
   0  -8  22 755.682 137.480   1
   0   8  22 674.428 132.790   6
   0  -9   0 275.010 259.940  13
   0  -9   1 2928.66 526.811  13
   0   9   1 2453.84 479.036  14
   0  -9   2-238.974 253.892  13
   0   9   2-53.2125 221.325  14
   0  -9   3 34442.1 1738.98  13
   0   9   3 34798.5 1619.47  14
   0  -9   4 16911.0 1250.00  13
   0   9   4 17958.8 1158.24  14
   0  -9   5 293.710 302.719  13
   0   9   5 501.674 264.145  14
   0   9   6 299.673 274.956  14
   0  -9   6 1007.93 390.988  13
   0  -9   7 117.344 284.194  13
   0   9   7-1414.16 454.370  14
   0  -9   8 1029.71 466.190  13
   0   9   8 207.840 410.865  14
   0   9   9 4427.32 716.076  14
   0  -9   9 5365.40 846.004  13
   0   9   9 4041.97 427.171   6
   0  -9   9 4576.43 447.565   7
   0  -9  -9 4624.99 476.861  10
   0   9  10 4135.72 468.693   6
   0  -9  10 4290.55 783.790  13
   0   9  10 5592.86 898.408  14
   0  -9 -10 3730.57 451.072  10
   0  -9  10 3898.24 422.570   7
   0  -9  11 12378.7 761.628   7
   0   9  11 11559.8 748.338   6
   0   9  11 14107.9 1304.53  14
   0  -9 -11 11314.3 729.941  10
   0  -9  11 13669.1 1391.31  13
   0  -9 -12 326.197 201.686  10
   0   9  12 341.714 230.860   6
   0  -9  12 276.767 176.180   7
   0  -9 -13 8832.85 646.018  10
   0   9  13 8545.54 676.834   6
   0  -9  13 9451.06 683.013   7
   0  -9 -14 17872.3 871.631  10
   0  -9  14 17885.0 856.235   5
   0  -9  14 18805.7 971.494  12
   0   9  14 18428.6 956.432   6
   0  -9  15 8101.12 646.152  12
   0   9  15 8100.59 632.471   6
   0  -9 -15 7417.66 556.052  10
   0  -9  15 8572.50 599.789   5
   0   9  16 1945.38 324.991   6
   0  -9  16 1694.88 322.222  12
   0  -9  16 1801.49 310.269   5
   0  -9  17 888.480 259.460  12
   0  -9  17 816.336 242.003   5
   0   9  17 1051.38 269.277   6
   0   9  18 1064.58 236.236   6
   0  -9  18 766.074 198.446   5
   0  -9  18 671.794 207.510  12
   0  -9  19 229.288 165.488  12
   0   9  19-19.5804 131.119   6
   0   9  20 5634.89 388.757   6
   0  -9  20 6148.83 417.979  12
   0  -9  21 725.247 145.988  12
   0   9  21 597.207 139.908   6
   0  -9  21 536.669 115.863   1
   0  10   0 8231.29 882.336  14
   0  10   1 18396.2 1301.75  14
   0 -10   1 20266.2 1410.66  13
   0 -10   2 48104.3 2172.44  13
   0  10   2 47062.1 2024.00  14
   0  10   3 9375.54 902.785  14
   0 -10   3 9598.45 1021.63  13
   0  10   4-234.912 232.227  14
   0 -10   4 196.697 317.200  13
   0  10   5 4941.48 682.958  14
   0 -10   5 4774.27 755.250  13
   0  10   6 802.467 331.581  14
   0 -10  -6 670.648 235.006  10
   0 -10   6 367.439 354.685  13
   0 -10   7 4463.70 752.748  13
   0 -10   7 3461.55 372.251   4
   0 -10   7 3625.82 385.731   7
   0  10   7 2467.34 503.422  14
   0 -10  -7 4232.15 457.824  10
   0 -10   8 16754.3 839.202   7
   0 -10   8 16609.8 1470.50  13
   0  10   8 16855.5 852.773   6
   0  10   8 14054.5 1170.02  14
   0 -10  -8 17111.9 893.399  10
   0  10   9 1312.98 290.981   6
   0 -10  -9 1336.14 300.815  10
   0 -10   9 890.091 221.050   7
   0 -10   9 1076.86 423.501  13
   0  10   9 1130.53 578.906  14
   0  10  10 550.690 242.671   6
   0 -10 -10 251.615 218.251  10
   0 -10  10 720.302 231.606   7
   0 -10  11 17057.9 908.857  12
   0  10  11 16452.6 900.845   6
   0 -10  11 17135.4 775.514   8
   0 -10  11 17077.9 886.739   7
   0 -10 -11 17572.3 924.863  10
   0 -10 -12 902.462 264.000  10
   0 -10  12 928.927 274.665   7
   0  10  12 855.394 268.986   6
   0 -10  12 970.140 290.366  12
   0 -10 -13 6415.24 551.006  10
   0  10  13 6942.25 595.827   6
   0 -10  13 7013.46 608.713  12
   0 -10 -14-293.171 187.018  10
   0 -10  14 29.4868 186.278   5
   0 -10  14 163.642 206.393  12
   0  10  14 127.812 190.320   6
   0 -10  15 16.2472 201.414  12
   0 -10  15-133.531 191.094   5
   0  10  15-215.268 211.797   6
   0 -10 -15 24.9234 165.417  10
   0  10  16 5802.62 494.536   6
   0 -10  16 6161.20 519.818  12
   0 -10  16 6902.84 507.926   5
   0 -10 -16 5782.85 434.174  10
   0  10  17 176.507 170.677   6
   0 -10  17 82.6255 132.363  12
   0 -10  17-110.693 159.268   5
   0 -10  18 5995.40 412.909   5
   0  10  18 6075.30 442.804   6
   0 -10  18 6815.06 485.912  12
   0 -10  19 2171.37 269.163  12
   0  10  19 2101.25 255.248   6
   0 -10  20-8.19922 85.7427  12
   0  10  20 7.99755 97.9428   6
   0 -11   0 22.1420 132.931   4
   0 -11   0 231.851 183.549  10
   0 -11  -1 5894.53 517.072  10
   0 -11  -1 5844.31 507.288   4
   0 -11   1 6764.43 538.930   4
   0  11   1 7519.87 897.060  14
   0 -11   1 6543.23 524.037  10
   0 -11   1 6366.78 494.412  11
   0  11  -1 6465.70 867.258  14
   0 -11   2 133.924 296.434  13
   0 -11  -2 124.298 184.492  10
   0 -11   2 328.893 199.571  10
   0  11   2-293.950 264.743  14
   0 -11   2 249.104 168.176   4
   0 -11   3 13078.7 724.440   4
   0 -11   3 13193.4 718.907  10
   0  11   3 13202.3 1141.27  14
   0 -11   3 13632.7 1281.07  13
   0 -11  -3 12211.9 733.245  10
   0  11   4 34007.7 1796.41  14
   0 -11  -4 31654.6 1182.46  10
   0 -11   4 31587.0 1108.24   4
   0 -11   4 33621.9 1982.54  13
   0 -11  -5 47193.0 1460.33  10
   0 -11   5 50100.4 2458.54  13
   0  11   5 47208.5 2119.49  14
   0 -11   5 48404.5 1366.41   4
   0 -11   6 942.422 416.491  13
   0 -11   6 720.302 194.816   4
   0  11   6 591.791 338.941  14
   0 -11  -6 356.673 198.673  10
   0 -11   6 419.590 186.791   7
   0 -11  -7 37019.0 1326.81  10
   0 -11   7 37628.0 1232.86   7
   0  11   7 38690.5 1974.86  14
   0 -11   7 39071.1 2237.44  13
   0 -11  -8 919.354 278.742  10
   0 -11   8 1043.43 253.801   7
   0 -11  -9 17689.1 939.492  10
   0  11   9 18578.9 921.435   6
   0 -11   9 18497.5 903.815  12
   0 -11   9 18934.2 916.068   7
   0  11  10 2404.40 371.656   6
   0 -11 -10 3237.61 435.167  10
   0 -11  10 3316.58 412.178  12
   0 -11  10 2741.23 354.251   8
   0 -11  10 2644.46 374.386   7
   0 -11  11 1325.34 305.767  12
   0 -11 -11 494.107 209.103  10
   0  11  11 1439.52 312.479   6
   0 -11  11 549.270 211.784   7
   0 -11  11 754.819 235.599   8
   0 -11  12 3074.90 398.242  12
   0 -11 -12 3425.53 419.141  10
   0 -11  12 3067.69 402.469   7
   0  11  12 2841.75 403.139   6
   0 -11 -13-29.2643 163.667  10
   0 -11  13 1.07959 195.670   5
   0  11  13 502.704 241.361   6
   0 -11  13-9.18770 180.095  12
   0 -11  14 9602.08 618.186   5
   0 -11 -14 9673.89 612.885  10
   0 -11  14 9324.34 636.990  12
   0  11  14 9445.86 637.437   6
   0  11  15 850.142 229.560   6
   0 -11  15 1087.61 260.203   5
   0 -11  15 799.327 220.285  12
   0 -11 -15 1075.06 219.336  10
   0 -11  16 318.818 166.840   5
   0 -11 -16 357.006 140.114  10
   0 -11  16 415.614 165.830  12
   0  11  16 136.496 141.102   6
   0 -11  17 1111.41 213.321  12
   0 -11  17 1199.90 215.193   5
   0  11  17 1174.95 214.385   6
   0 -11  18 1084.52 199.949  12
   0  11  18 1243.76 201.928   6
   0 -11  18 931.666 175.098   5
   0  11  19 720.827 138.723   6
   0 -11  19 705.283 138.748  12
   0  12   0 5593.33 863.178  14
   0 -12   0 4453.27 475.003   4
   0 -12   0 4316.95 465.825  10
   0  12   1 19383.9 1482.15  14
   0  12  -1 18947.4 1519.50  14
   0 -12  -1 20093.4 948.849  10
   0 -12   1 20033.0 936.061  10
   0 -12   1 19248.5 924.995   4
   0 -12  -1 19129.9 934.369   4
   0 -12  -2 1212.95 291.141  10
   0 -12   2 1012.22 260.652   4
   0 -12   2 1018.97 257.772  10
   0  12   2 523.862 341.779  14
   0 -12  -2 552.927 211.478   4
   0  12  -2 1553.71 543.252  14
   0 -12  -3 919.598 255.767  10
   0 -12   3 721.051 429.522  13
   0 -12  -3 1007.41 257.209   4
   0 -12   3 739.004 214.833   4
   0  12   3 1294.70 461.248  14
   0 -12   4 245.301 144.761   4
   0 -12   4 93.7497 295.132  13
   0  12   4 182.909 328.691  14
   0 -12  -4 79.4350 184.033  10
   0 -12  -5 314.895 218.534  10
   0 -12   5 183.177 182.264   4
   0 -12   6 6050.10 512.065   4
   0 -12  -6 6180.91 570.750  10
   0 -12  -7 1623.06 327.434  10
   0 -12   7 1424.06 272.536   7
   0 -12   8 1140.55 273.529   7
   0 -12  -8 1407.24 311.149  10
   0 -12  -9 5637.86 555.426  10
   0 -12   9 5679.56 484.074   8
   0 -12   9 5565.89 513.039   7
   0 -12  10 1332.61 275.527   8
   0 -12  10 1043.81 240.986   7
   0 -12  10 778.452 229.377  12
   0 -12 -10 1570.87 326.669  10
   0 -12 -11 172.310 181.222  10
   0 -12  11-39.6274 169.270  12
   0 -12  11 229.719 172.701   7
   0  12  11-400.985 214.580   6
   0 -12  11-5.01119 175.323   8
   0  12  12 9393.91 617.685   6
   0 -12 -12 10739.9 682.883  10
   0 -12  12 11029.2 588.691   8
   0 -12  12 9754.50 626.539  12
   0 -12  13 1449.89 280.937   5
   0 -12  13 641.202 201.799  12
   0  12  13 978.057 230.796   6
   0 -12 -13 838.565 232.717  10
   0  12  14 375.145 152.050   6
   0 -12 -14 568.466 168.714  10
   0 -12  14 779.370 200.124  12
   0 -12  14 597.594 204.884   5
   0 -12 -15 809.879 191.016  10
   0 -12  15 516.197 182.340   5
   0 -12  15 480.218 166.911  12
   0  12  15 679.241 177.233   6
   0 -12 -16-13.2692 106.688  10
   0 -12  16 79.1615 138.602   5
   0  12  16-228.396 121.636   6
   0 -12  16 39.1798 99.7324  12
   0 -12  17 637.671 162.005   5
   0  12  17 826.721 153.299   6
   0 -12  17 877.606 167.015  12
   0 -12  18 1431.22 172.912  12
   0 -13   0 37.9768 187.802  10
   0 -13   0 9.00676 146.388   4
   0 -13   1 6016.74 535.010   4
   0 -13  -1 4808.05 496.856   4
   0 -13   1 5991.38 542.202  10
   0 -13  -1 5508.42 525.458  10
   0 -13  -2 813.186 249.568   4
   0 -13  -2 399.516 216.739  10
   0 -13   2 380.506 185.978   4
   0 -13  -3 43.2298 176.149   4
   0 -13  -3 25.5080 204.426  10
   0 -13   3 26.0736 145.986   4
   0 -13  -4 27079.9 1148.93  10
   0 -13  -4 25331.1 1117.67   4
   0 -13   4 27935.9 1087.26   4
   0 -13  -5 4753.32 524.491   4
   0 -13   5 4875.61 473.881   4
   0 -13  -5 4959.70 526.478  10
   0 -13  -6 210.568 213.976  10
   0 -13  -7 3050.31 427.757  10
   0 -13   8 40059.7 1255.98   8
   0 -13  -8 40449.5 1390.01  10
   0 -13  -9 1059.35 283.510  10
   0 -13   9 1308.61 262.116   7
   0 -13   9 1077.01 263.278   8
   0 -13 -10-44.4978 195.633  10
   0 -13  10 93.1714 163.284   7
   0 -13  10-0.51146 170.334   8
   0 -13  11 200.975 162.238   8
   0 -13 -11 390.532 196.168  10
   0 -13  12 180.806 129.019  12
   0 -13  12 556.809 183.600   8
   0 -13 -12 267.744 168.930  10
   0 -13  13 1975.83 280.326   5
   0 -13  13 2071.30 262.243  12
   0 -13 -13 2139.90 289.073  10
   0 -13  14 4314.35 337.811  12
   0 -13 -14 4912.69 373.789  10
   0 -13  14 5159.71 391.646   5
   0 -13 -15 87.2996 94.3664  10
   0 -13  15 151.849 128.175   5
   0 -13  15 274.455 112.478  12
   0 -13 -16 501.348 148.067   4
   0 -13  16 522.006 146.786   5
   0 -13  16 294.126 97.4069  12
   0 -13  17 620.995 121.919   5
   0 -13 -17 784.922 139.718   4
   0 -14   0 1588.44 308.536   4
   0 -14   0 1248.44 298.727  10
   0 -14  -1 153.272 166.854   4
   0 -14  -1-5.80631 178.438  10
   0 -14   1 258.105 185.347   4
   0 -14  -2 61.1613 168.693   4
   0 -14   2-166.894 173.410   4
   0 -14  -2-47.0051 178.313  10
   0 -14  -3 5174.80 518.397  10
   0 -14  -3 4706.99 494.423   4
   0 -14   3 5136.99 476.461   4
   0 -14   4-66.7914 133.430   4
   0 -14  -4-304.469 205.299   4
   0 -14  -4-67.2844 195.965  10
   0 -14  -5 3272.09 428.466   4
   0 -14  -5 3840.04 462.091  10
   0 -14  -6 674.685 242.165   4
   0 -14  -6 525.663 231.523  10
   0 -14  -7 4634.86 494.313   4
   0 -14  -7 5323.44 519.769  10
   0 -14   7 5468.59 480.219   8
   0 -14  -8-4.90187 212.838  10
   0 -14   8 350.672 217.527   8
   0 -14  -8 93.9884 189.273   4
   0 -14   9 1739.98 277.048   8
   0 -14  -9 2195.89 355.262   4
   0 -14  -9 1970.33 321.498  10
   0 -14 -10 5364.06 500.292   4
   0 -14  10 6107.65 450.384   8
   0 -14 -10 5961.36 489.277  10
   0 -14 -11 15139.9 782.871   4
   0 -14 -11 15208.0 722.444  10
   0 -14  11 16273.9 655.128   8
   0 -14 -12 4743.82 389.174  10
   0 -14  12 4181.69 308.754   8
   0 -14 -12 4502.00 419.492   4
   0 -14  12 4220.66 363.760   5
   0 -14 -13 5796.42 388.227  10
   0 -14  13 5918.62 397.573   5
   0 -14 -13 5619.15 435.332   4
   0 -14 -14 63.8654 115.792   4
   0 -14 -14-87.2261 104.753  10
   0 -14  14-87.9584 106.597   5
   0 -14 -15 65.9547 98.6620   4
   0 -14  15 121.152 98.0811   5
   0 -14 -16 2493.16 198.729   4
   0 -15   0 13.9947 137.939   4
   0 -15   1 1270.54 253.074   4
   0 -15  -1 940.772 240.063   4
   0 -15   2 2488.45 323.289   4
   0 -15  -2 2290.48 351.296  10
   0 -15  -2 2508.88 350.539   4
   0 -15  -3 5064.34 485.440  10
   0 -15  -3 5464.89 497.507   4
   0 -15   3 5209.04 447.761   4
   0 -15  -4 1081.53 271.469   4
   0 -15  -4 1261.17 288.809  10
   0 -15  -5 7975.91 600.560  10
   0 -15  -5 7061.33 562.756   4
   0 -15  -5 5986.26 407.057   8
   0 -15   5 7076.52 532.864   8
   0 -15   6 2192.37 316.670   8
   0 -15  -6 2184.42 338.293   4
   0 -15  -6 2749.06 375.672  10
   0 -15  -7 1643.00 294.755  10
   0 -15   7 2088.66 295.809   8
   0 -15  -7 1820.26 303.319   4
   0 -15   8 7498.47 484.445   8
   0 -15  -8 8038.58 556.486  10
   0 -15  -8 8288.65 583.074   4
   0 -15  -9 4726.06 440.105   4
   0 -15  -9 4750.62 418.625  10
   0 -15   9 4777.01 377.043   8
   0 -15 -10 1346.48 254.993   4
   0 -15  10 1828.53 232.660   8
   0 -15 -10 1607.81 257.598  10
   0 -15 -11 247.095 159.141   4
   0 -15 -11 382.904 152.317  10
   0 -15  11 326.998 121.505   8
   0 -15  11 336.187 158.651   5
   0 -15 -12 48.2541 114.672   4
   0 -15 -12-72.5331 106.317  10
   0 -15  12 166.818 120.676   5
   0 -15  13 8697.48 387.818   5
   0 -15 -13 8544.69 433.598   4
   0 -15  14 2765.01 195.375   5
   0 -15 -14 2534.37 213.591   4
   0 -16   0 30566.0 986.976   8
   0 -16   0 28661.0 959.612   4
   0 -16   1 8519.02 536.030   8
   0 -16   1 8105.77 509.673   4
   0 -16  -1 7590.23 508.495   4
   0 -16  -1 6971.93 469.986   8
   0 -16   2 2194.51 277.279   4
   0 -16  -2 2459.14 288.113   8
   0 -16  -2 2248.34 303.648   4
   0 -16   2 2107.83 285.044   8
   0 -16  -3 5326.72 441.975   4
   0 -16  -3 5525.39 385.797   8
   0 -16   3 6232.88 458.341   8
   0 -16  -4 3776.80 306.957   8
   0 -16  -4 3674.48 373.848   4
   0 -16   4 3892.02 369.577   8
   0 -16  -5 4251.87 399.130   4
   0 -16   5 4501.12 383.639   8
   0 -16  -6 7404.55 506.193   4
   0 -16   6 6959.03 448.668   8
   0 -16  -7 4677.73 398.448  10
   0 -16  -7 4511.01 393.517   4
   0 -16   7 4272.96 346.468   8
   0 -16  -8 539.435 174.280  10
   0 -16   8 776.427 173.419   8
   0 -16  -8 619.673 169.688   4
   0 -16   9 1302.24 186.888   8
   0 -16  -9 1172.43 204.233   4
   0 -16  10 274.796 110.070   5
   0 -16 -10 13.3541 104.893   4
   0 -16  10 121.725 93.6168   8
   0 -16  11 215.921 94.3054   5
   0 -16 -11 444.780 121.174   4
   0 -16 -12 2423.28 202.078   4
   0 -17   0-21.4343 91.0433   4
   0 -17   0-112.182 126.344   8
   0 -17  -1-9.19471 87.2977   4
   0 -17   1 88.2019 130.252   8
   0 -17  -1-13.8680 99.3653   8
   0 -17  -2 2362.51 235.231   8
   0 -17   2 2218.54 256.609   8
   0 -17  -2 2389.96 255.261   4
   0 -17  -3 602.307 136.103   8
   0 -17  -3 696.818 162.068   4
   0 -17   3 807.866 167.125   8
   0 -17   4 13461.8 554.634   8
   0 -17  -4 13689.1 582.780   4
   0 -17   5 5232.48 344.927   8
   0 -17  -5 5310.37 366.000   4
   0 -17  -6 2334.13 243.528   4
   0 -17   6 2120.94 221.658   8
   0 -17  -7 2891.83 259.722   4
   0 -17   7 3096.91 242.011   8
   0 -17   8-191.783 89.7656   5
   0 -17  -8-17.5180 72.6368   4
   0 -17   8-36.3422 88.5207   8
   0 -17  -9 872.611 129.184   4
   0 -18   0 529.948 110.632   8
   0 -18   1 1349.74 159.562   8
   0 -18  -1 889.731 118.698   8
   0 -18   2 150.229 90.9228   8
   0 -18   3 831.036 138.578   8
   0 -18   4 3411.89 228.099   8
   0 -18   5 173.873 78.9385   8
   1   0   0 122.967 32.0249  14
   1   0   1 39907.6 562.431  14
  -1   0   2 145430. 1109.41  14
   1   0   2 137994. 1353.22  14
  -1   0  -3 362.189 109.006   2
   1   0   3 322.158 129.323  14
  -1   0   3 205.642 92.7260   2
  -1   0   3 329.351 95.7409  14
  -1   0   4 44260.6 921.725  14
  -1   0   4 44656.6 849.747   2
   1   0   4 44952.2 1040.57  14
  -1   0   5 45779.4 1070.92  14
  -1   0   5 47322.2 948.628   2
   1   0   5 48205.9 1193.22  14
  -1   0   6 19112.7 658.662   2
  -1   0   6 19472.6 780.400  14
   1   0   6 20307.7 851.231  14
  -1   0   7 107798. 1990.50  14
  -1   0   7 110505. 1675.65   2
   1   0   7 110470. 2123.45  14
   1   0   8 5219.41 524.684  14
  -1   0   8 5657.42 415.727   2
  -1   0   8 5901.93 527.993  14
  -1   0   9 6103.91 571.516  14
   1   0   9 4931.70 546.428  14
  -1   0   9 5475.28 436.836   2
  -1   0  10 3227.86 471.588  14
  -1   0  10 3392.38 356.682   2
   1   0  10 2604.70 444.217  14
  -1   0  11 25698.9 986.749   2
  -1   0  11 25182.2 1318.35  14
   1   0  11 23480.4 1301.28  14
   1   0  12 7168.01 783.877  14
  -1   0  12 6486.98 733.019  14
   1   0  13 1563.50 428.880  14
  -1   0  13 1630.80 446.383  14
  -1   0  13 1988.62 447.007  13
   1   0  14 15681.3 1300.13  14
  -1   0  14 16276.2 1306.58  14
  -1   0  14 14335.8 1156.39  13
   1   0  14 14867.9 1236.38  13
   1   0  15 2797.20 378.560   6
   1   0  15 3397.66 657.947  13
  -1   0  15 3727.80 676.550  13
  -1   0  15 3708.44 732.209  14
   1   0  15 3465.52 673.023  14
   1   0  16 19098.8 1492.85  13
   1   0  16 18808.1 1565.24  14
  -1   0  16 20782.7 1622.88  14
  -1   0  16 18607.5 1450.59  13
  -1   0  16 21111.7 915.678   6
   1   0  16 21952.7 952.807   6
  -1   0  17 5717.42 501.819   6
   1   0  17 5316.23 502.296   6
  -1   0  18 44115.4 1326.98   6
   1   0  18 44771.7 1380.85   6
  -1   0  19 78.7180 191.689   6
   1   0  19-146.642 188.956   6
  -1   0  20-148.362 198.842   1
   1   0  20-148.603 195.007   6
  -1   0  20 48.3803 149.208   6
  -1   0  21 356.762 140.542   6
   1   0  21 419.832 159.295   6
  -1   0  21 662.958 214.388   1
   1   0  22 3872.40 348.909   6
   1   0  22 4240.55 377.154   1
  -1   0  22 3882.08 384.864   1
   1   0  23 878.353 158.729   6
  -1   0  23 1198.15 202.108   1
   1   0  23 830.500 162.370   1
  -1   0  24 1727.26 191.780   1
   1  -1  24 1444.49 168.594   1
  -1   1  24 1270.00 154.180   1
   1  -1  23 2269.53 211.773   6
   1  -1  23 2219.29 254.083   1
  -1   1  23 2447.65 265.590   1
  -1   1  22 2287.32 290.757   1
   1  -1  22 2289.60 292.064   1
   1  -1  22 2043.76 247.613   6
  -1   1  22 1650.17 225.469   6
  -1   1  21 916.497 239.796   1
  -1   1  21 592.457 176.761   6
   1  -1  21 696.348 194.268   6
  -1   1  20 2210.14 326.113   6
   1  -1  20 2248.92 327.785   6
  -1   1  20 2142.10 332.954   1
   1  -1  19 13551.5 743.672   6
  -1   1  19 12769.9 783.397   1
  -1   1  19 11688.4 705.236   6
   1  -1  18 560.076 207.189   6
  -1   1  18 663.471 231.673   6
   1  -1  17 3409.80 414.613   6
  -1   1  17 2795.73 374.932   6
  -1   1  16 563.789 224.594   6
   1  -1  16 256.892 324.021  13
   1  -1  16 1161.72 490.787  14
   1  -1  16 557.195 237.723   6
  -1   1  16 475.651 414.210  14
  -1   1  16 28.2515 286.894  13
   1  -1  15 29556.9 1055.94   6
   1  -1  15 26432.2 1774.50  14
  -1   1  15 27984.5 1039.51   6
  -1   1  15 26767.8 1726.13  14
   1  -1  15 27765.6 1755.91  13
  -1   1  15 28864.5 1725.23  13
   1  -1  14 8845.54 1013.42  14
  -1   1  14 11142.0 1063.36  14
   1  -1  14 10163.2 1035.33  13
  -1   1  13 1983.55 486.296  14
   1  -1  13 2298.25 521.364  13
   1  -1  13 1333.35 400.606  14
  -1   1  12 5901.67 688.348  14
   1  -1  12 5081.15 700.687  14
   1  -1  12 6026.56 717.839  13
  -1   1  12 5718.36 527.219   2
  -1   1  11 10591.7 840.554  14
   1  -1  11 11766.8 947.110  14
  -1   1  11 11089.2 731.334   2
   1  -1  11 10829.5 894.836  13
   1  -1  10 3600.74 522.815  14
  -1   1  10 3900.86 425.486   2
  -1   1  10 3662.10 486.006  14
   1  -1   9 902.687 274.668  14
  -1   1   9 899.903 246.580  14
  -1   1   8 4953.43 466.730  14
   1  -1   8 5833.82 573.170  14
  -1   1   7 15611.2 738.905  14
   1  -1   7 16133.1 852.713  14
   1  -1   6 45504.6 1295.19  14
  -1   1   6 45202.0 1137.33  14
   1  -1   5 5672.52 444.412  14
  -1   1   5 6040.24 394.546  14
  -1   1   4 53914.5 980.858  14
   1  -1   4 56601.8 1194.44  14
  -1   1   3 68693.8 919.968  14
   1  -1   3 73187.0 1194.83  14
   1  -1   2 57079.9 838.380  13
  -1   1   2 55457.1 627.698  14
   1  -1   2 57969.5 896.655  14
   1  -1   1 271399. 1562.20  14
  -1   1   1 273609. 957.517  14
  -1  -1   0 646.985 82.0707  13
   1  -1   0 797.651 84.7600  13
  -1  -1   1 280766. 1570.79  13
   1   1   1 278431. 1808.40  14
  -1  -1   2 54500.0 738.111   2
   1   1   2 55772.1 899.165  14
  -1   1  -2 54261.5 669.844   2
  -1  -1   2 55308.3 798.462  13
   1   1   3 73499.6 1164.96  14
  -1   1  -3 70305.5 812.698   2
  -1  -1   3 70613.1 887.441   2
  -1  -1   3 72851.7 1056.88  13
  -1   1  -4 55135.5 814.608   2
   1   1   4 56498.7 1151.10  14
  -1  -1   4 57790.1 1159.24  14
  -1  -1   4 55857.1 852.491   2
  -1  -1   4 59201.1 1101.30  13
   1   1   5 5551.24 423.959  14
  -1  -1   5 6143.90 435.831  14
  -1  -1   5 6120.21 315.237   2
   1   1   6 45334.9 1260.95  14
  -1  -1   6 46782.0 1272.32  14
  -1  -1   6 46196.9 899.579   2
  -1  -1   7 15821.2 567.012   2
  -1  -1   7 16417.2 836.548  14
   1   1   7 16627.0 836.553  14
  -1  -1   8 4758.17 501.157  14
  -1  -1   8 6252.01 386.088   2
   1   1   8 6045.91 562.792  14
  -1  -1   9 896.036 271.207  13
   1   1   9 873.696 304.948  14
  -1  -1   9 657.588 152.407   2
  -1  -1   9 1000.51 274.228  14
  -1  -1  10 3387.24 507.020  14
   1   1  10 4186.74 537.613  14
  -1  -1  10 3842.95 335.647   2
  -1  -1  10 3909.42 514.291  13
  -1  -1  11 9928.93 874.209  14
   1   1  11 10508.9 888.692  14
  -1  -1  11 10742.8 864.550  13
  -1  -1  12 5353.57 706.485  14
   1   1  12 5334.58 693.745  14
  -1  -1  12 5677.60 679.234  13
  -1  -1  13 1553.31 385.843  13
   1   1  13 1893.65 460.484  14
  -1  -1  13 1985.07 526.519  14
  -1  -1  14 10929.2 1089.70  14
   1   1  14 10905.1 1098.47  14
  -1  -1  14 9978.62 988.732  13
   1   1  15 26063.9 1010.73   6
  -1  -1  15 27938.8 1712.89  13
   1   1  15 27149.8 1778.84  14
  -1  -1  16 918.679 459.032  13
  -1  -1  16 956.409 225.975   6
   1   1  16 672.839 230.037   6
   1   1  16 77.8193 292.319  13
   1   1  16 653.206 409.509  14
  -1  -1  17 3370.84 380.350   6
   1   1  17 3039.86 407.273   6
  -1  -1  18 1079.84 233.820   6
   1   1  18 760.545 255.551   6
   1   1  19 12407.3 739.062   6
   1   1  20 2288.36 347.296   6
   1   1  21 802.084 200.709   6
   1   1  21 819.015 206.805   1
  -1  -1  21 889.311 247.474   1
   1   1  22 2218.92 273.429   1
   1   1  22 1796.68 256.367   6
  -1  -1  22 2253.00 309.537   1
   1   1  23 2459.10 248.578   6
   1   1  23 2653.69 244.840   1
  -1  -1  23 2515.81 281.419   1
  -1  -1  24 1150.76 165.898   1
   1   1  24 1113.01 138.437   6
   1  -2  24 1486.21 175.272   1
  -1   2  23 707.982 141.782   6
  -1   2  23 880.496 162.111   1
   1  -2  23 909.757 189.956   1
  -1   2  22 698.061 177.429   1
  -1   2  22 393.999 150.966   6
  -1   2  21 910.309 192.540   6
  -1   2  21 789.699 208.214   1
   1  -2  21 889.713 203.748   6
  -1   2  20 64.6327 157.526   1
   1  -2  20-19.3436 128.447   6
  -1   2  20-83.8058 198.480   6
  -1   2  19 20123.8 947.081   1
   1  -2  19 21230.6 898.284  12
  -1   2  19 21011.7 954.721   6
   1  -2  19 21051.9 887.232   6
  -1   2  18 3634.07 429.843   6
   1  -2  18 3625.94 398.128   6
  -1   2  18 3787.21 459.550   1
  -1   2  17 24969.3 1054.87   6
   1  -2  17 25587.1 1009.62   6
  -1   2  17 25411.5 1083.94   1
   1  -2  16 34615.7 1154.72   6
   1  -2  16 34001.5 2048.46  13
  -1   2  16 33357.2 1191.82   6
  -1   2  16 28443.3 1864.29  14
  -1   2  16 31402.1 1891.78  13
   1  -2  15 2257.23 575.039  14
   1  -2  15 2418.70 321.388   6
  -1   2  15 2379.32 355.147   6
   1  -2  15 1718.54 301.957   5
  -1   2  15 1894.13 536.978  14
   1  -2  15 1873.35 574.337  13
   1  -2  14 13400.6 1246.05  14
   1  -2  14 16844.4 1360.23  13
  -1   2  14 15220.5 1238.73  14
   1  -2  13 995.904 379.022  14
  -1   2  13 523.203 175.877   2
   1  -2  13 1171.72 432.469  13
  -1   2  13 523.758 277.416  14
  -1   2  12 17268.3 1139.06  14
   1  -2  12 15633.2 1206.26  14
   1  -2  12 18443.9 1268.17  13
  -1   2  12 16532.2 971.441   2
   1  -2  11 47859.6 1922.33  13
   1  -2  11 43542.2 1871.73  14
  -1   2  11 45150.2 1709.83  14
   1  -2  10 14630.1 1041.55  14
  -1   2  10 14723.6 921.873  14
   1  -2  10 14526.5 998.372  13
  -1   2   9 92223.9 2114.38  14
   1  -2   9 96362.0 2468.71  14
  -1   2   8 81191.3 1836.92  14
   1  -2   8 83371.4 2157.49  14
   1  -2   8 84864.1 2081.40  13
  -1   2   7 12607.4 672.466  14
   1  -2   7 13040.4 809.042  14
   1  -2   7 12995.3 761.356  13
   1  -2   6 1328.23 280.569  14
  -1   2   6 1096.03 207.833  14
   1  -2   6 1177.25 247.598  13
   1  -2   5 40742.9 1122.78  13
  -1   2   5 39237.5 965.035  14
   1  -2   5 40286.7 1183.58  14
   1  -2   4 148924. 2062.45  14
   1  -2   4 148630. 1948.52  13
  -1   2   4 146943. 1645.92  14
   1  -2   3 156734. 1828.77  13
   1  -2   3 152044. 1875.18  14
  -1   2   3 155712. 1477.89  14
  -1   2   2 58278.6 813.862  14
   1  -2   2 53081.9 983.200  13
   1  -2   1 22652.0 596.135  13
  -1  -2   0 817.049 137.150  13
   1  -2   0 1024.20 143.824  13
  -1   2   0 918.324 129.130   2
   1   2   1 23543.8 648.572  14
  -1   2  -1 23107.4 495.297   2
  -1  -2   1 22301.7 530.844   2
   1  -2  -1 23785.7 594.600  13
  -1  -2   1 22688.8 607.337  13
   1   2   2 52395.6 1009.00  14
  -1  -2   2 53895.9 781.725   2
  -1   2  -2 54264.3 691.449   2
  -1  -2   2 52864.0 974.763  13
  -1   2  -3 152468. 1053.95   2
  -1  -2   3 149817. 1765.79  13
   1   2   3 153296. 1839.56  14
   1   2   4 149617. 1957.89  14
  -1   2  -4 146845. 1046.41   2
  -1  -2   4 150285. 1924.58  13
  -1  -2   4 153236. 1269.95   2
   1   2   5 40364.2 1121.24  14
  -1  -2   5 39178.7 673.309   2
  -1  -2   6 1344.06 146.356   2
  -1  -2   6 1122.32 237.409  13
   1   2   6 1003.06 243.110  14
  -1  -2   7 12734.1 792.916  14
  -1  -2   7 13138.6 753.105  13
  -1  -2   7 13965.7 449.631   2
   1   2   7 11783.3 724.330  14
  -1  -2   8 83439.2 2008.81  13
  -1  -2   8 81174.4 2110.16  14
  -1  -2   8 84705.7 1157.09   2
   1   2   8 80413.3 2012.98  14
  -1  -2   9 96768.2 2327.20  13
   1   2   9 96743.0 2352.06  14
  -1  -2   9 92994.6 2423.08  14
   1   2  10 13574.1 961.351  14
  -1  -2  10 13053.0 972.606  14
  -1  -2  10 14855.1 991.156  13
  -1  -2  11 45873.1 1915.81  14
   1   2  11 49078.9 1902.60  14
  -1  -2  11 46625.7 1840.48  13
   1   2  12 16879.1 1207.17  14
  -1  -2  12 16916.6 1176.41  13
   1   2  13 2.63137 232.088  14
  -1  -2  13 457.773 309.682  13
  -1  -2  14 13412.6 1176.02  13
   1   2  14 15388.5 1287.64  14
  -1  -2  15 2545.70 560.946  13
   1   2  15 2301.91 341.999   6
  -1  -2  15 2392.86 317.494   5
   1   2  15 2248.74 552.212  14
  -1  -2  15 1642.77 286.333  12
  -1  -2  16 30214.8 1888.63  13
  -1  -2  16 32114.5 1168.79  12
   1   2  16 32138.8 1170.51   6
   1   2  16 31091.2 2007.14  14
  -1  -2  17 24261.9 1021.16  12
   1   2  17 24981.5 1052.90   6
   1   2  18 3448.58 435.846   6
  -1  -2  18 3898.40 434.528  12
  -1  -2  19 20301.0 888.252  12
   1   2  19 20242.2 934.162   6
   1   2  20-83.3657 174.555   6
   1   2  20-49.8838 141.808   1
  -1  -2  21 536.388 220.535   1
   1   2  21 859.143 210.625   6
   1   2  21 626.505 194.938   1
   1   2  22 532.175 168.108   6
  -1  -2  22 408.123 191.619   1
  -1  -2  23 1083.38 205.202   1
   1   2  23 711.259 157.653   6
  -1  -2  24 1558.23 186.901   1
   1   2  24 1108.01 138.574   6
   1  -3  24 626.268 122.262   1
   1  -3  23 588.492 159.586   1
  -1   3  23 692.056 147.401   6
  -1   3  22 1938.28 236.556   1
  -1   3  22 1695.12 242.467   6
  -1   3  21 1619.50 252.141   1
   1  -3  21 1599.45 239.629  12
  -1   3  21 1466.18 251.006   6
  -1   3  20 9384.50 630.592   6
  -1   3  20 8828.61 588.195   1
   1  -3  20 8893.56 567.136  12
   1  -3  19 5892.10 465.222   6
   1  -3  19 5882.00 502.501  12
  -1   3  19 6664.54 541.275   1
  -1   3  19 5869.32 529.679   6
  -1   3  18 5092.67 493.955   1
  -1   3  18 5471.67 522.534   6
   1  -3  18 4934.77 444.769   6
   1  -3  17 4090.60 417.789   6
  -1   3  17 4557.56 484.482   6
  -1   3  17 4710.06 491.268   1
   1  -3  16 17284.7 1511.33  13
  -1   3  16 16958.9 869.303   6
  -1   3  16 14921.4 1358.66  14
   1  -3  16 19033.9 868.347   5
   1  -3  16 18628.8 842.564   6
  -1   3  16 18046.0 907.846   1
  -1   3  15 24098.7 1010.68   6
   1  -3  15 24469.4 957.481   5
  -1   3  15 25043.9 1048.72   1
  -1   3  15 22969.2 1558.61  14
   1  -3  15 24169.2 938.854   6
   1  -3  15 24424.3 1744.81  13
  -1   3  14 1142.33 287.607   2
   1  -3  14 574.690 215.241   5
   1  -3  14 403.309 348.552  13
  -1   3  14 1097.71 370.194  14
   1  -3  13-142.293 298.388  14
  -1   3  13 214.119 266.758  14
   1  -3  13-131.097 351.389  13
  -1   3  13 59.3533 152.570   2
  -1   3  12 10802.3 925.124  14
   1  -3  12 10391.6 1042.62  14
   1  -3  12 11910.5 1072.25  13
   1  -3  11 2584.77 525.369  13
   1  -3  11 2503.66 523.733  14
  -1   3  11 2164.42 413.255  14
  -1   3  10 680.081 252.978  14
   1  -3  10 411.198 246.106  14
   1  -3  10 579.430 297.253  13
   1  -3   9 14467.6 980.649  13
  -1   3   9 12720.9 818.556  14
   1  -3   9 13755.4 1006.08  14
  -1   3   8 96377.7 2076.33  14
   1  -3   8 101238. 2375.42  13
   1  -3   8 98937.8 2487.44  14
   1  -3   7 11796.1 816.389  14
  -1   3   7 11307.1 672.532  14
   1  -3   7 11414.1 755.327  13
  -1   3   6 9979.76 580.777  14
   1  -3   6 10913.1 725.609  14
   1  -3   6 11145.1 689.949  13
   1  -3   5 38708.8 1248.55  14
   1  -3   5 37212.1 1160.30  13
  -1   3   5 37859.6 1012.84  14
  -1   3   4 110971. 1572.81  14
   1  -3   4 104024. 1811.89  13
   1  -3   3 203353. 2385.93  13
  -1   3   3 211666. 2018.25  14
  -1   3   2 79570.4 1188.37  14
   1  -3   2 72308.4 1344.40  13
   1  -3   1 225066. 2267.84  13
  -1  -3  -1 227738. 2316.17  13
  -1  -3   0 120827. 1668.12  13
  -1  -3   0 121338. 1545.71   2
  -1  -3   1 220236. 1953.31   2
  -1   3  -1 224582. 1767.19   2
  -1  -3   1 224122. 2299.79  13
   1   3   2 69483.3 1336.63  14
  -1   3  -2 73623.2 918.011   2
  -1  -3   2 71625.4 1027.70   2
  -1  -3   2 69431.8 1326.40  13
  -1  -3   3 204755. 1636.06   2
  -1   3  -3 203664. 1317.83   2
   1   3   3 207259. 2381.82  14
  -1  -3   3 206465. 2389.31  13
   1   3   4 107082. 1802.79  14
  -1  -3   4 103943. 1073.40   2
  -1  -3   4 105941. 1815.33  13
  -1  -3   5 38320.3 610.883   2
  -1  -3   5 39712.1 1195.28  13
   1   3   5 40798.1 1186.43  14
  -1  -3   6 9430.62 282.249   2
   1   3   6 11055.7 672.401  14
  -1  -3   6 11033.2 678.751  13
  -1  -3   7 11902.6 757.391  13
   1   3   7 11617.6 747.263  14
   1   3   8 98227.7 2302.47  14
  -1  -3   8 96168.2 2278.29  13
  -1  -3   9 12360.5 899.951  13
   1   3   9 12180.3 898.575  14
  -1  -3  10 791.507 310.648  13
   1   3  10 746.266 341.436  14
  -1  -3  11 2294.08 468.591  13
   1   3  11 3117.07 547.707  14
  -1  -3  12 11068.7 1002.18  13
   1   3  12 10335.4 986.571  14
   1   3  13-45.2662 277.280  14
  -1  -3  13-43.8637 284.719  13
  -1  -3  14 780.571 222.589   5
   1   3  14 233.365 280.292  14
   1   3  14 677.161 196.747   6
  -1  -3  15 25905.3 1053.17  12
   1   3  15 24949.3 1013.33   6
  -1  -3  15 24978.0 949.294   5
   1   3  15 25732.8 1747.91  14
  -1  -3  15 23886.8 1621.56  13
   1   3  16 18406.0 895.500   6
  -1  -3  16 17522.5 819.140   5
   1   3  16 19530.2 1601.59  14
  -1  -3  16 18086.9 1511.72  13
  -1  -3  16 18301.5 912.867  12
  -1  -3  17 4009.83 451.374  12
   1   3  17 3788.01 451.586   6
   1   3  18 5497.87 525.512   6
  -1  -3  18 5653.39 521.514  12
  -1  -3  19 6025.68 518.220  12
   1   3  19 5973.83 533.009   6
  -1  -3  20 8666.36 566.580  12
   1   3  20 10182.7 649.053   6
  -1  -3  21 2297.10 337.118   1
  -1  -3  21 2177.47 272.892  12
   1   3  21 1735.41 273.938   6
   1   3  22 1496.14 238.438   6
  -1  -3  22 2121.67 293.513   1
   1   3  23 449.298 136.860   6
  -1  -3  23 594.441 166.279   1
   1   3  24 827.290 126.178   6
  -1  -3  24 920.840 152.441   1
   1  -4  24 354.678 94.7745   1
  -1   4  23 1266.78 178.456   6
   1  -4  23 1442.99 207.749   1
  -1   4  22 155.516 121.846   6
   1  -4  22 46.4685 93.9627  12
  -1   4  21 2627.79 330.511   6
  -1   4  21 2353.28 269.615   1
   1  -4  21 2438.02 293.759  12
   1  -4  20 261.290 144.696  12
  -1   4  20 554.093 178.972   1
  -1   4  20 799.052 219.060   6
  -1   4  19 2852.50 368.220   1
  -1   4  19 2792.72 377.613   6
   1  -4  19 2526.84 358.116  12
  -1   4  18 2811.71 395.047   6
  -1   4  18 3148.20 402.800   1
   1  -4  17 9608.55 641.021   5
  -1   4  17 9348.45 675.254   6
  -1   4  17 10571.9 690.239   1
  -1   4  16 8564.40 620.043   1
  -1   4  16 9657.49 683.215   6
   1  -4  16 9632.82 632.863   5
   1  -4  15 5074.71 464.034   5
   1  -4  15 4933.15 842.597  13
  -1   4  15 4853.84 478.924   6
  -1   4  15 6031.85 846.765  14
  -1   4  15 5035.99 480.286   1
  -1   4  14 1187.49 249.028   6
  -1   4  14 1734.17 478.582  14
   1  -4  14 1503.36 274.497   5
  -1   4  14 1773.64 386.506   2
   1  -4  14 663.721 406.152  13
  -1   4  13 1155.31 421.437  14
  -1   4  13 992.092 281.977   2
   1  -4  13 1542.43 473.118  13
  -1   4  12 6365.36 730.442  14
   1  -4  12 7567.38 911.025  13
  -1   4  11 628.390 293.829  14
   1  -4  11 217.649 216.448  13
   1  -4  10 9294.29 879.552  13
  -1   4  10 8995.11 772.486  14
  -1   4   9 271.333 233.167  14
   1  -4   9 437.241 270.641  13
  -1   4   8 60094.7 1718.82  14
   1  -4   8 59660.1 1921.74  13
  -1   4   7 73594.6 1762.25  14
   1  -4   7 74045.8 2002.68  13
  -1   4   6 16932.3 788.873  14
   1  -4   6 17309.5 921.312  13
  -1   4   5 16877.3 734.309  14
   1  -4   5 15782.5 834.748  13
   1  -4   4 6093.15 503.729  13
  -1   4   4 6379.91 427.365  14
  -1   4   3 18298.8 686.065  14
   1  -4   3 16394.6 777.666  13
   1  -4   2 22927.9 870.561  13
  -1   4   2 23164.9 764.006  14
  -1  -4  -1 70853.6 1499.24  13
   1  -4   1 74033.9 1514.61  13
   1  -4   0 71788.8 1459.58  13
  -1  -4   0 67507.2 1451.57  13
   1  -4  -1 78940.1 1528.64  13
  -1  -4   1 66615.1 1456.70  13
  -1   4  -2 24088.8 609.012   2
   1   4   2 24046.0 903.024  14
  -1  -4   2 23757.9 899.103  13
  -1   4  -3 16568.9 442.512   2
   1   4   3 18170.6 788.716  14
  -1  -4   3 17628.5 801.196  13
  -1  -4   4 6107.86 498.206  13
  -1   4  -4 5840.99 195.725   2
   1   4   4 5878.49 475.187  14
  -1  -4   5 17829.7 876.029  13
   1   4   5 16988.6 824.795  14
  -1  -4   6 16554.9 893.535  13
   1   4   6 17257.9 880.256  14
   1   4   7 76083.1 1939.51  14
  -1  -4   7 74078.2 1991.32  13
   1   4   8 58926.8 1842.93  14
  -1  -4   8 57352.3 1883.76  13
  -1  -4   9 432.486 237.307  13
   1   4   9 666.853 332.457  14
   1   4  10 9947.38 901.807  14
  -1  -4  10 8005.42 817.532  13
  -1  -4  11-27.1070 240.271  13
   1   4  11 190.485 286.769  14
  -1  -4  12 7768.58 892.693  13
   1   4  12 7426.59 859.334  14
  -1  -4  13 1408.56 470.592  13
   1   4  13 1090.20 421.038  14
   1   4  14 1469.67 275.299   6
  -1  -4  14 995.462 434.157  13
   1   4  14 1548.61 532.311  14
  -1  -4  14 1261.22 255.813   5
   1   4  15 5048.54 484.956   6
  -1  -4  15 3995.56 737.632  13
  -1  -4  15 5670.58 526.987  12
   1   4  15 4184.66 781.597  14
  -1  -4  15 5395.58 471.567   5
  -1  -4  16 9311.88 672.005  12
   1   4  16 9734.58 673.833   6
  -1  -4  16 8698.19 600.536   5
   1   4  17 9505.80 668.984   6
  -1  -4  17 10311.8 650.734   5
  -1  -4  17 10231.9 697.967  12
   1   4  18 3274.20 427.342   6
  -1  -4  18 2765.44 388.263  12
   1   4  19 2509.98 369.800   6
  -1  -4  19 2453.63 367.417  12
  -1  -4  20 373.738 155.994  12
   1   4  20 371.556 210.778   6
  -1  -4  21 2229.60 289.365  12
   1   4  21 2424.44 320.082   6
  -1  -4  22 432.279 192.019   1
   1   4  22 262.962 132.711   6
  -1  -4  22 455.454 127.910  12
  -1  -4  23 1214.43 201.289   1
   1   4  23 856.354 165.864   6
  -1  -4  24-48.3376 79.0859   1
   1  -5  23 1425.24 196.273   1
  -1   5  23 1033.61 156.470   6
  -1   5  22 535.755 168.656   6
   1  -5  22 247.073 113.172  12
   1  -5  21 296.020 161.240  12
  -1   5  21 409.469 167.673   6
  -1   5  20 489.811 184.011   6
   1  -5  20 356.561 174.573  12
   1  -5  19 5897.48 517.229  12
  -1   5  19 6682.87 555.971   6
  -1   5  18 2517.95 382.108   6
   1  -5  18 2964.60 388.475   5
   1  -5  17 2055.53 335.761   5
  -1   5  17 1929.02 336.514   6
  -1   5  16 24785.7 1080.32   6
   1  -5  16 26300.6 1036.72   5
   1  -5  15 4947.39 459.863   5
   1  -5  15 5167.03 907.297  13
  -1   5  15 3293.88 553.958   2
  -1   5  15 4892.08 504.734   6
  -1  -5 -15 4844.10 461.719  10
  -1   5  14 433.840 354.895  14
   1  -5  14 591.841 211.281   7
   1  -5  14 700.649 220.286   5
   1  -5  14 1330.08 504.350  13
  -1   5  14 1025.35 257.021   6
  -1   5  14 557.216 272.609   2
  -1   5  13 625.933 234.455   6
   1  -5  13 270.497 328.434  13
   1  -5  13 622.133 208.993   5
  -1   5  13 43.1528 277.029  14
   1  -5  13 260.773 162.921   7
   1  -5  12 7196.87 914.015  13
  -1   5  12 6835.48 785.096  14
   1  -5  11 254.607 270.519  13
  -1   5  11 329.886 271.636  14
   1  -5  10 4863.42 684.370  13
  -1   5  10 4834.17 614.534  14
   1  -5   9 36508.2 1696.56  13
  -1   5   9 37296.3 1518.12  14
   1  -5   8 4857.03 612.684  13
  -1   5   8 6253.19 625.291  14
   1  -5   7 23490.5 1219.34  13
  -1   5   7 26741.1 1122.50  14
   1  -5   6 22009.1 1115.24  13
  -1   5   6 22688.4 966.929  14
   1  -5   5 58818.6 1735.55  13
  -1   5   5 61945.0 1499.47  14
   1  -5   4 9937.15 695.003  13
  -1   5   4 10224.6 595.285  14
  -1   5   3 9241.75 557.705  14
   1  -5   3 9233.63 655.914  13
   1  -5   2 20818.2 930.819  13
  -1   5   2 21020.5 824.205  14
  -1  -5  -1 18409.6 868.490  13
   1  -5   1 18909.1 869.013  13
  -1  -5   0 7735.89 576.936  13
   1  -5   0 7255.71 541.938  13
  -1  -5   1 18788.0 880.366  13
   1  -5  -1 20474.0 889.676  13
   1   5   2 23932.5 997.580  14
  -1   5  -2 22675.0 671.132   2
  -1  -5   2 23315.4 996.398  13
   1   5   3 8549.89 605.152  14
  -1   5  -3 9246.66 383.937   2
  -1  -5   3 8724.23 635.168  13
  -1   5  -4 9746.59 314.095   2
  -1  -5   4 10971.1 735.427  13
   1   5   4 10401.9 673.875  14
  -1  -5   5 59186.4 1741.01  13
   1   5   5 58506.9 1625.59  14
   1   5   6 22456.8 1060.53  14
  -1  -5   6 21634.7 1103.35  13
   1   5   7 25891.3 1195.58  14
  -1  -5   7 24141.0 1231.21  13
   1   5   8 6112.35 645.109  14
  -1  -5   8 4435.56 581.851  13
  -1  -5   9 36182.0 1675.52  13
   1   5   9 37549.0 1632.44  14
  -1  -5  10 5351.10 705.647  13
   1   5  10 5259.45 730.102  14
   1   5  11 776.024 433.202  14
  -1  -5  11 889.525 354.899  13
  -1  -5  12 5546.12 841.289  13
   1   5  12 6666.05 838.967  14
   1   5  13 627.195 222.299   6
   1   5  13-67.0266 259.717  14
  -1  -5  13 786.067 222.024   5
  -1  -5  13 514.792 379.582  13
  -1  -5  14 854.345 213.948   5
   1   5  14 795.014 254.811   6
  -1  -5  14 902.412 242.821  12
   1   5  14 476.215 396.949  14
  -1  -5  14 674.817 510.007  13
  -1  -5  15 3960.63 449.952  12
  -1  -5  15 4616.90 452.274   5
   1   5  15 4731.10 490.066   6
  -1  -5  15 4406.70 848.560  13
   1   5  15 4250.89 779.020  14
  -1  -5  16 26514.1 1117.67  12
  -1  -5  16 25945.7 1009.95   5
   1   5  16 26627.5 1104.44   6
   1   5  17 2196.11 358.070   6
  -1  -5  17 1807.71 323.276  12
  -1  -5  17 1744.24 308.009   5
  -1  -5  18 2607.71 381.380  12
   1   5  18 3051.21 404.672   6
   1   5  19 6177.91 537.982   6
  -1  -5  19 6247.56 534.747  12
  -1  -5  20 179.223 167.212  12
   1   5  20 321.266 178.634   6
  -1  -5  21 304.423 144.080  12
   1   5  21 223.578 156.626   6
   1   5  22 494.718 152.921   6
  -1  -5  22 485.026 179.547   1
  -1  -5  22 316.453 125.047  12
   1   5  23 1325.39 185.264   6
  -1  -5  23 1119.08 181.209   1
   1  -6  23 233.601 107.558   1
  -1   6  23 129.773 81.0930   6
  -1   6  22 973.096 176.950   6
   1  -6  22 1177.60 172.611  12
  -1   6  21 961.289 205.058   6
   1  -6  21 907.513 206.789  12
   1  -6  20 306.827 157.762  12
  -1   6  20 493.657 176.969   6
   1  -6  19 1314.73 303.624  12
  -1   6  19 1714.92 313.943   6
   1  -6  18 5678.82 492.375   5
   1  -6  18 5954.97 547.284  12
  -1   6  18 5793.96 535.580   6
  -1   6  17 2643.61 408.716   6
   1  -6  17 2030.61 334.536   5
  -1   6  16 8092.00 634.704   6
   1  -6  16 8547.48 606.642   5
  -1  -6 -16 7508.32 582.569  10
  -1   6  15 5119.05 530.276   6
   1  -6  15 5431.52 507.037   5
  -1  -6 -15 4376.69 477.827  10
  -1  -6 -14 1279.37 284.141  10
   1  -6  14 1260.02 280.031   5
   1  -6  14 667.210 451.332  13
   1  -6  14 1324.60 305.301   7
  -1   6  14 1949.60 440.719   2
  -1   6  14 1004.68 269.556   6
   1  -6  13 9624.41 1146.37  13
   1  -6  13 10279.4 686.926   7
  -1   6  13 8786.69 643.861   6
  -1   6  13 8683.31 945.399  14
   1  -6  13 8838.79 585.781   5
  -1  -6 -13 9267.20 649.189  10
  -1   6  12 3425.10 608.272  14
  -1   6  12 3569.09 417.720   6
   1  -6  12 3297.06 668.741  13
   1  -6  12 3656.91 414.476   7
   1  -6  11 4700.77 761.660  13
  -1   6  11 4294.70 626.371  14
  -1   6  10 16301.8 1123.80  14
   1  -6  10 16153.2 1274.24  13
   1  -6   9 19832.0 1318.65  13
  -1   6   9 20767.5 1204.28  14
   1  -6   8 344.474 313.029  13
  -1   6   8 381.745 258.661  14
   1  -6   7 36061.5 1606.46  13
  -1   6   7 38574.3 1414.80  14
   1  -6   6 8152.03 757.647  13
  -1   6   6 7679.94 611.326  14
   1  -6   5 24562.2 1227.38  13
  -1   6   5 23753.6 1010.02  14
  -1   6   4 646.403 192.191  14
   1  -6   4 953.237 281.877  13
   1  -6   3 130.859 161.051  13
  -1   6   3 55.6989 136.771  14
  -1   6   2 25182.4 1007.54  14
   1  -6   2 22914.3 1077.41  13
   1  -6   1 4422.43 483.855  13
  -1  -6  -1 4327.02 491.943  13
   1  -6   0 2121.86 343.891  13
  -1  -6   0 2137.80 346.414  13
   1  -6  -1 4937.34 497.528  13
  -1  -6   1 4306.19 482.946  13
  -1  -6   2 24613.9 1129.33  13
  -1   6  -2 24683.6 784.592   2
   1   6   2 24720.4 1120.95  14
  -1   6  -3 238.265 101.646   2
   1   6   3 5.70056 165.605  14
  -1  -6   3 143.376 180.331  13
   1   6   4 1040.29 290.677  14
  -1  -6   4 850.989 282.495  13
  -1  -6   5 24340.1 1220.68  13
   1   6   5 24113.9 1127.51  14
  -1  -6   6 7287.29 717.359  13
   1   6   6 7972.54 684.914  14
  -1  -6   7 36780.5 1627.15  13
   1   6   7 36461.5 1490.25  14
   1   6   8 76.9596 255.479  14
  -1  -6   8-409.393 267.102  13
   1   6   9 19559.6 1220.23  14
  -1  -6   9 19849.7 1327.21  13
   1   6  10 15330.8 1182.03  14
  -1  -6  10 15372.6 1234.02  13
  -1  -6  11 4576.44 743.774  13
   1   6  11 5142.93 803.805  14
   1   6  12 5233.40 763.692  14
  -1  -6  12 3429.42 677.959  13
  -1  -6  13 9629.45 607.687   5
   1   6  13 8906.17 1020.55  14
   1   6  13 9570.73 655.635   6
  -1  -6  13 8521.33 1067.53  13
  -1  -6  14 1141.05 279.426  12
  -1  -6  14 1659.89 511.648  13
   1   6  14 1279.72 483.103  14
   1   6  14 1493.37 313.054   6
  -1  -6  14 1105.16 257.648   5
   1   6  15 5960.28 551.720   6
  -1  -6  15 4916.99 507.050  12
  -1  -6  15 4916.52 452.553   5
  -1  -6  16 7935.44 631.618  12
  -1  -6  16 7606.83 565.135   5
   1   6  16 8882.66 661.396   6
  -1  -6  17 1959.78 326.091   5
  -1  -6  17 2147.16 362.105  12
   1   6  17 1917.63 344.070   6
   1   6  18 6263.27 549.293   6
  -1  -6  18 5740.88 479.721   5
  -1  -6  18 6339.19 553.832  12
  -1  -6  19 1705.46 306.010  12
   1   6  19 2107.30 330.925   6
   1   6  20 196.826 172.549   6
  -1  -6  20 121.666 142.967  12
  -1  -6  21 1099.63 222.039   1
   1   6  21 777.814 192.199   6
  -1  -6  21 876.631 197.660  12
  -1  -6  22 1303.06 185.486  12
  -1  -6  22 1324.03 202.030   1
   1   6  22 1240.28 201.890   6
   1   6  23 49.1146 81.7271   6
  -1  -6  23 129.904 96.2408   1
  -1   7  22 2183.77 231.115   6
   1  -7  22 2204.81 213.420  12
   1  -7  21 929.362 194.118  12
  -1   7  21 896.460 180.395   6
  -1   7  20 427.825 178.349   6
   1  -7  20 256.739 153.375  12
  -1   7  19 916.760 242.931   6
   1  -7  19 652.512 225.037  12
  -1   7  18 2657.40 371.528   6
   1  -7  18 3128.65 407.555  12
   1  -7  18 2988.32 371.838   5
  -1   7  17 11134.9 728.389   6
   1  -7  17 12681.3 716.738   5
  -1  -7 -16 5710.18 506.365  10
  -1   7  16 5662.78 548.550   6
   1  -7  16 6256.42 527.914   5
  -1   7  15 2744.57 397.968   6
   1  -7  15 2802.14 374.815   5
  -1  -7 -15 2625.27 391.965  10
   1  -7  14 3196.64 400.600   5
  -1  -7 -14 2684.64 394.734  10
   1  -7  14 3172.35 419.926   7
  -1   7  14 2508.85 388.972   6
  -1  -7 -13 7053.90 588.572  10
  -1   7  13 8247.08 910.099   2
   1  -7  13 7165.21 589.334   7
  -1   7  13 6624.77 583.394   6
   1  -7  13 6995.00 1030.98  13
   1  -7  13 7518.12 553.708   5
  -1  -7 -12 29344.8 1149.67  10
  -1   7  12 29379.0 1165.78   6
   1  -7  12 29159.4 1141.49   7
  -1   7  12 30526.2 1685.06  14
   1  -7  12 31346.0 2022.21  13
   1  -7  11 7293.65 561.677   7
   1  -7  11 7876.86 986.536  13
  -1   7  11 7341.03 588.207   6
  -1   7  11 7943.23 855.183  14
  -1   7  10 15322.4 1174.68  14
   1  -7  10 13387.7 1230.43  13
   1  -7   9 5157.10 747.952  13
  -1   7   9 7413.60 794.316  14
   1  -7   8 27138.9 1552.32  13
  -1   7   8 27464.3 1336.95  14
   1  -7   7 2136.84 482.351  13
  -1   7   7 1326.11 284.473  14
   1  -7   6 3735.94 566.613  13
  -1   7   6 3540.61 457.100  14
   1  -7   5 2606.73 451.156  13
  -1   7   5 2695.85 385.712  14
  -1   7   4 9047.14 674.963  14
   1  -7   4 9447.33 815.377  13
  -1   7   3 13480.3 809.735  14
   1  -7   3 13913.6 951.796  13
  -1   7   2 59554.1 1711.35  14
   1  -7   2 60081.1 1896.10  13
  -1  -7  -1 9528.57 776.347  13
   1  -7   1 11555.0 833.846  13
  -1  -7   0 1162.25 321.247  13
   1  -7   0 1626.31 367.303  13
   1  -7  -1 9989.13 767.196  13
  -1  -7   1 9801.48 778.169  13
  -1   7  -2 60772.2 1355.99   2
   1   7   2 64516.9 1983.91  14
  -1  -7   2 59323.5 1909.13  13
   1   7   3 12853.1 891.674  14
  -1  -7   3 13515.2 941.202  13
   1   7   4 9164.07 762.974  14
  -1  -7   4 8673.03 785.438  13
  -1  -7   5 3150.36 514.693  13
   1   7   5 3006.91 455.371  14
   1   7   6 4057.02 526.916  14
  -1  -7   6 2826.13 484.216  13
   1   7   7 1660.47 396.050  14
  -1  -7   7 2301.61 495.112  13
  -1  -7   8 27086.0 1554.86  13
   1   7   8 27558.3 1429.45  14
   1   7   9 4694.73 665.783  14
  -1  -7   9 4517.67 687.322  13
  -1  -7  10 15508.7 1299.84  13
   1   7  10 14424.4 1184.57  14
  -1  -7  11 7195.78 960.481  13
   1   7  11 9918.55 1090.56  14
  -1  -7  12 29324.6 1922.71  13
   1   7  12 28306.4 1115.19   6
   1   7  12 30843.5 1846.61  14
  -1  -7  13 6738.50 984.522  13
   1   7  13 6992.06 920.537  14
  -1  -7  13 6829.98 520.847   5
  -1  -7  13 6911.06 587.725  12
   1   7  13 6624.67 562.259   6
  -1  -7  14 2861.65 376.081   5
  -1  -7  14 3575.87 444.601  12
   1   7  14 3225.16 418.824   6
  -1  -7  15 3047.06 387.564   5
  -1  -7  15 2682.27 401.457  12
   1   7  15 3223.03 424.844   6
  -1  -7  16 6276.89 573.688  12
   1   7  16 6306.77 567.267   6
  -1  -7  16 6592.61 530.579   5
   1   7  17 11443.4 727.014   6
  -1  -7  17 11067.3 729.439  12
  -1  -7  17 11595.8 678.019   5
  -1  -7  18 3085.68 399.614  12
  -1  -7  18 2985.45 357.811   5
   1   7  18 3043.36 388.549   6
  -1  -7  19 1161.58 266.663  12
   1   7  19 1100.43 239.348   6
  -1  -7  20 212.950 163.511  12
   1   7  20 412.873 175.594   6
   1   7  21 687.924 172.803   6
  -1  -7  21 912.365 190.893   1
  -1  -7  21 834.972 178.166  12
  -1  -7  22 1996.44 209.791  12
   1   7  22 2517.10 248.002   6
  -1  -7  22 1940.04 217.550   1
   1  -8  22 775.605 129.027   1
   1  -8  22 657.290 123.584  12
  -1   8  22 711.139 135.494   6
   1  -8  21 208.729 115.312  12
  -1   8  21 56.6919 112.399   6
   1  -8  20 465.418 167.564  12
  -1   8  20 660.907 189.466   6
   1  -8  19 794.561 218.887  12
  -1   8  19 751.554 218.387   6
   1  -8  19 1062.89 220.416   5
  -1   8  18 216.197 181.646   6
   1  -8  18 164.744 181.947   5
   1  -8  18 240.970 205.035  12
   1  -8  17 834.010 238.617   5
  -1  -8 -17 379.222 176.293  10
   1  -8  17 756.541 273.262  12
  -1   8  17 580.145 245.425   6
  -1  -8 -16 1815.10 306.613  10
  -1   8  16 2139.28 354.085   6
   1  -8  16 2734.66 367.791   5
   1  -8  15 5788.60 508.279   5
  -1  -8 -15 5985.31 534.279  10
  -1   8  15 5761.14 558.806   6
  -1   8  14 4816.94 526.230   6
   1  -8  14 4391.46 496.364   7
  -1  -8 -14 4822.50 498.193  10
   1  -8  14 4481.75 456.977   5
  -1  -8 -13 20749.9 993.146  10
   1  -8  13 18485.2 942.445   7
  -1   8  13 19564.8 1002.91   6
   1  -8  12 6989.08 593.039   7
  -1  -8 -12 6462.90 579.272  10
  -1   8  12 7006.93 601.804   6
   1  -8  12 6392.64 993.499  13
  -1  -8 -11 2695.18 386.172  10
   1  -8  11 3233.28 720.323  13
  -1   8  11 3130.58 420.946   6
   1  -8  11 3296.20 416.612   7
   1  -8  10 14315.7 781.938   7
   1  -8  10 15336.9 1361.41  13
  -1  -8 -10 15377.1 841.742  10
  -1   8  10 14660.6 818.584   6
  -1   8  10 17083.6 1267.67  14
   1  -8   9 844.422 468.807  13
  -1   8   9 3209.93 682.841  14
  -1   8   8 474.076 344.666  14
   1  -8   8 831.102 388.268  13
  -1   8   7 3019.71 476.889  14
   1  -8   7 3829.35 650.082  13
  -1   8   6 4624.32 542.567  14
   1  -8   6 4602.60 649.120  13
   1  -8   5 23429.9 1398.45  13
  -1   8   5 23797.7 1181.98  14
  -1   8   4 485.801 242.019  14
   1  -8   4 524.282 283.028  13
  -1   8   3 14514.0 913.510  14
   1  -8   3 15334.9 1081.48  13
   1  -8   2 1361.32 351.283  13
  -1   8   2 875.651 281.783  14
  -1   8   1 9503.36 765.987  14
   1  -8   1 10287.5 851.512  13
   1  -8   0 2695.65 455.822  13
  -1  -8   0 3207.26 502.854  13
   1  -8  -1 9909.46 838.129  13
   1   8   1 8561.46 796.650  14
  -1  -8   1 8771.79 809.174  13
  -1  -8   2 567.456 312.458  13
   1   8   2 989.453 294.236  14
   1   8   3 16229.2 1079.34  14
  -1  -8   3 14757.6 1076.04  13
   1   8   4 443.897 246.497  14
  -1  -8   4 81.8951 240.296  13
   1   8   5 24265.0 1317.82  14
  -1  -8   5 25131.5 1456.99  13
   1   8   6 4340.56 586.723  14
  -1  -8   6 5405.84 718.520  13
  -1  -8   7 3638.02 632.081  13
   1   8   7 3465.11 550.005  14
  -1  -8   8 1010.80 391.338  13
   1   8   8 1259.28 366.533  14
   1   8   9 1651.04 480.963  14
  -1  -8   9 2483.08 569.494  13
  -1  -8  10 14743.3 1341.72  13
   1   8  10 17546.1 1359.21  14
  -1  -8  11 3651.12 433.649  12
  -1  -8  11 3057.51 687.021  13
   1  -8 -11 3053.78 394.229  10
   1   8  11 2729.84 367.304   6
  -1  -8  11 3438.95 409.998   7
  -1  -8  12 5870.80 895.571  13
  -1  -8  12 7048.43 597.755  12
   1   8  12 5581.06 523.620   6
  -1  -8  13 20408.3 900.042   5
  -1  -8  13 19264.7 981.907  12
   1   8  13 19569.0 960.522   6
  -1  -8  14 4987.35 530.041  12
   1   8  14 5060.92 512.206   6
  -1  -8  14 5215.07 480.915   5
  -1  -8  15 5743.85 557.410  12
   1   8  15 5549.12 532.532   6
  -1  -8  15 5290.14 474.929   5
  -1  -8  16 1841.07 348.138  12
   1   8  16 1718.25 317.547   6
  -1  -8  16 2047.28 327.252   5
  -1  -8  17 522.588 206.527   5
   1   8  17 381.120 180.197   6
  -1  -8  17 233.079 196.328  12
  -1  -8  18 129.210 179.786  12
  -1  -8  18 121.760 159.859   5
   1   8  18 143.641 173.423   6
  -1  -8  19 866.112 220.528  12
   1   8  19 546.258 189.307   6
  -1  -8  20 571.763 166.433   1
  -1  -8  20 340.510 160.074  12
   1   8  20 441.483 170.040   6
   1   8  21 57.9559 108.091   6
  -1  -8  21-12.3201 98.0644   1
  -1  -8  21 132.956 109.500  12
  -1  -8  22 694.263 122.716  12
   1   8  22 637.037 125.493   6
   1  -9  21 2162.26 215.249  12
  -1   9  21 2046.09 211.446   6
   1  -9  20 3511.35 323.326  12
  -1   9  20 3080.29 294.790   6
   1  -9  19 252.211 149.024   5
   1  -9  19 242.186 157.225  12
  -1   9  19-6.10954 141.238   6
   1  -9  18 592.431 197.105   5
   1  -9  18 983.367 234.411  12
  -1   9  18 905.653 225.155   6
  -1  -9 -17 2166.71 293.668  10
   1  -9  17 3161.08 370.125   5
  -1   9  17 3010.92 387.983   6
   1  -9  17 2810.68 377.245  12
  -1  -9 -16 1593.52 285.157  10
   1  -9  16 2087.24 331.781   5
  -1   9  16 1973.30 356.391   6
   1  -9  16 1958.68 349.824  12
  -1  -9 -15 5777.93 525.810  10
   1  -9  15 7369.25 562.578   5
  -1   9  15 6822.32 598.199   6
  -1  -9 -14 1021.55 270.974  10
   1  -9  14 731.542 261.813   7
   1  -9  14 629.707 230.830   5
  -1   9  14 978.627 297.610   6
  -1  -9 -13 260.540 190.065  10
   1  -9  13 701.781 249.190   7
  -1   9  13 720.219 274.198   6
  -1   9  12 23964.7 1105.27   6
  -1  -9 -12 24657.0 1095.87  10
   1  -9  12 23633.9 1064.35   7
  -1  -9 -11 22539.6 1049.68  10
   1  -9  11 21952.6 1019.92   7
  -1   9  11 22520.3 1059.55   6
   1  -9  11 20977.3 1697.93  13
  -1  -9 -10 7170.83 605.206  10
  -1   9  10 7412.51 619.363   6
   1  -9  10 8061.55 617.723   7
   1  -9  10 7189.26 1029.22  13
  -1   9   9 10356.7 708.500   6
  -1  -9  -9 10389.9 707.623  10
   1  -9   9 9769.81 1098.42  13
   1  -9   9 10753.4 695.106   7
  -1   9   8 62.2317 370.220  14
   1  -9   8 288.688 356.618  13
  -1  -9  -8 243.177 204.059  10
  -1   9   7 723.328 351.636  14
   1  -9   7 1517.32 461.951  13
  -1   9   6 1147.69 309.811  14
   1  -9   6 801.930 381.744  13
  -1   9   5 5848.77 649.193  14
   1  -9   5 5946.75 781.617  13
  -1   9   4 10365.5 839.622  14
   1  -9   4 9149.31 923.664  13
   1  -9   3 1275.80 413.261  13
  -1   9   3 1455.30 367.544  14
  -1   9   2 979.101 297.670  14
   1  -9   2 1186.04 396.592  13
   1  -9   1 1129.77 358.689  13
  -1   9   1 1166.50 339.743  14
   1   9   0 12513.8 1037.47  14
  -1  -9   0 12109.2 1028.07  13
   1  -9   0 11869.1 995.345  13
   1   9   1 1328.12 373.004  14
  -1  -9   1 1613.61 429.319  13
  -1  -9   2 581.210 304.504  13
   1   9   2 781.512 334.688  14
  -1  -9   3 1001.35 392.445  13
   1   9   3 817.226 338.363  14
  -1  -9   4 10234.9 985.596  13
   1   9   4 11601.9 986.321  14
  -1  -9   5 6715.83 816.804  13
   1   9   5 6086.97 742.594  14
   1   9   6 817.294 321.403  14
  -1  -9   6 782.267 347.961  13
  -1  -9   7 430.748 357.813  13
   1   9   7 21.2727 307.835  14
  -1  -9   8 640.768 363.607  13
   1   9   8-35.4894 421.752  14
  -1  -9   9 11571.4 720.188  12
  -1  -9   9 10126.7 592.727   8
   1   9   9 8660.44 962.446  14
  -1  -9   9 9386.57 1090.35  13
  -1  -9   9 10242.9 635.023   7
   1  -9  -9 10982.7 692.975  10
  -1  -9  10 7712.76 617.936  12
   1   9  10 7828.66 606.548   6
  -1  -9  10 8048.11 1040.66  13
   1   9  10 7864.23 1019.78  14
  -1  -9  10 7760.45 573.559   7
  -1  -9  10 6737.49 501.039   8
   1  -9 -10 8667.66 623.159  10
   1   9  11 21191.9 986.905   6
  -1  -9  11 21445.6 1023.35  12
   1  -9 -11 23170.6 996.870  10
   1   9  11 24248.8 1720.83  14
  -1  -9  11 20412.6 934.391   7
  -1  -9  11 22569.4 1772.75  13
   1   9  12 24282.7 1066.63   6
  -1  -9  12 24877.7 1117.81  12
   1  -9 -12 22571.8 972.859  10
   1  -9 -13 191.116 147.694  10
  -1  -9  13 403.823 253.020  12
  -1  -9  13 927.119 259.235   5
   1   9  13 323.903 172.465   6
  -1  -9  14 700.567 273.168  12
  -1  -9  14 763.064 257.102   5
   1   9  14 737.230 271.994   6
   1   9  15 5829.09 540.791   6
  -1  -9  15 5702.00 544.930  12
  -1  -9  15 6064.33 498.660   5
   1   9  16 2306.78 363.407   6
  -1  -9  16 1936.03 304.919   5
  -1  -9  16 1971.21 347.671  12
   1   9  17 2596.64 347.066   6
  -1  -9  17 3571.16 416.266  12
  -1  -9  17 2555.31 322.232   5
  -1  -9  18 665.767 195.340   5
  -1  -9  18 270.277 168.866  12
   1   9  18 664.757 203.742   6
  -1  -9  19-1.34583 140.043  12
   1   9  19 203.603 142.339   6
  -1  -9  20 2840.28 258.268   1
  -1  -9  20 3278.62 313.559  12
   1   9  20 3423.43 298.820   6
  -1  -9  21 2182.71 217.996  12
   1   9  21 2483.43 219.957   6
   1 -10  20 2634.27 243.171  12
  -1  10  20 1800.85 203.139   6
   1 -10  19 1469.41 230.346  12
  -1  10  19 1468.69 226.010   6
   1 -10  18 73.6011 147.526  12
  -1  10  18-29.0122 150.316   6
   1 -10  18 66.3314 140.877   5
   1 -10  17 117.646 149.618  12
  -1 -10 -17 149.955 118.525  10
   1 -10  17 320.447 178.929   5
  -1  10  17 265.762 181.500   6
  -1  10  16 974.044 251.171   6
   1 -10  16 1241.84 261.936   5
  -1 -10 -16 1376.98 253.656  10
   1 -10  16 1123.60 263.774  12
  -1 -10 -15 5074.39 466.916  10
  -1  10  15 4620.14 488.812   6
   1 -10  15 4284.10 463.417  12
   1 -10  15 4664.18 450.512   5
   1 -10  14 4067.03 470.601   7
   1 -10  14 4616.72 457.617   5
  -1 -10 -14 3533.30 427.473  10
  -1  10  14 4068.91 476.182   6
  -1 -10 -13 17.0322 185.684  10
  -1  10  13 165.889 240.951   6
   1 -10  13 36.6633 178.362   7
  -1 -10 -12 8211.36 657.250  10
   1 -10  12 8009.41 644.422   7
  -1  10  12 8431.01 675.751   6
  -1 -10 -11 10784.8 746.963  10
  -1  10  11 10318.9 742.944   6
   1 -10  11 10434.0 724.637   7
   1 -10  10 17174.8 911.776   7
  -1  10  10 18490.6 962.795   6
  -1 -10 -10 17816.2 952.271  10
  -1  10   9 12886.4 796.535   6
   1 -10   9 12423.0 1303.18  13
   1 -10   9 11553.6 738.270   7
  -1 -10  -9 11890.1 784.632  10
   1 -10   8 13818.6 791.017   7
  -1  10   8 13563.2 803.499   6
  -1 -10  -8 12694.9 801.083  10
  -1 -10  -7 6214.82 557.633  10
   1 -10   7 6116.35 882.869  13
  -1  10   7 4934.06 646.474  14
  -1  10   7 5971.00 523.837   6
   1 -10   7 5618.23 504.223   7
   1 -10   7 6242.04 492.170   4
   1 -10   6 977.993 226.422   4
  -1 -10  -6 905.461 244.783  10
   1 -10   6 1013.47 406.154  13
  -1  10   5 5073.20 641.565  14
   1 -10   5 5182.62 785.339  13
   1 -10   4 8699.81 970.086  13
  -1  10   4 8986.77 846.855  14
  -1  10   3 10013.6 913.032  14
   1 -10   3 10115.3 1014.75  13
   1 -10   2 12391.0 1106.98  13
  -1  10   2 12222.0 992.378  14
  -1  10   1 5217.73 690.207  14
   1 -10   1 5761.39 761.212  13
  -1  10   0 85.1280 231.929  14
   1  10   0-1.39327 233.445  14
   1  10   1 4971.94 710.235  14
  -1 -10   1 4370.60 689.253  13
   1  10   2 12328.4 1097.43  14
  -1 -10   2 12405.5 1126.23  13
  -1 -10   3 9969.70 1030.46  13
   1  10   3 10894.1 1022.17  14
  -1 -10   4 8225.31 946.524  13
   1  10   4 9526.31 950.645  14
  -1 -10   5 5287.09 789.047  13
   1  10   5 7026.91 838.401  14
   1  10   6 1369.32 375.081  14
   1 -10  -6 810.642 227.243  10
   1 -10  -7 5100.82 476.285  10
   1  10   7 4849.74 710.852  14
   1 -10  -8 13631.3 782.659  10
  -1 -10   8 12255.1 723.932  12
  -1 -10   8 12058.2 1249.00  13
  -1 -10   8 12594.4 703.810   7
   1  10   8 12075.4 1141.72  14
   1 -10  -9 11652.4 733.876  10
  -1 -10   9 11156.4 719.792  12
  -1 -10   9 9989.67 647.677   7
  -1 -10   9 9780.27 1161.39  13
  -1 -10   9 11246.5 652.021   8
   1  10   9 10971.9 1136.89  14
   1 -10 -10 17034.7 874.737  10
  -1 -10  10 18301.2 827.012   8
   1  10  10 15722.3 838.269   6
  -1 -10  10 17009.6 852.141   7
  -1 -10  10 16896.3 906.304  12
   1  10  10 18658.1 1527.83  14
  -1 -10  11 10726.2 737.850  12
   1 -10 -11 9290.04 660.787  10
  -1 -10  11 9347.12 595.075   8
   1  10  11 8418.73 631.602   6
  -1 -10  12 8266.14 660.098  12
   1 -10 -12 7866.33 596.216  10
   1  10  12 8183.24 628.425   6
  -1 -10  13-80.5392 210.934  12
   1  10  13 120.817 181.149   6
   1 -10 -13 186.365 170.254  10
  -1 -10  13-3.28579 194.637   5
   1  10  14 4348.56 455.363   6
   1 -10 -14 3817.05 396.507  10
  -1 -10  14 3242.92 424.745  12
  -1 -10  14 4307.02 435.564   5
  -1 -10  15 4472.58 473.796  12
  -1 -10  15 4671.33 458.470   5
   1  10  15 5223.35 483.459   6
   1  10  16 1092.13 244.687   6
  -1 -10  16 1432.00 294.536  12
  -1 -10  16 1063.61 238.816   5
   1  10  17 269.708 153.863   6
  -1 -10  17 77.2241 167.246  12
  -1 -10  17 147.471 150.076   5
  -1 -10  18 191.329 124.817   5
  -1 -10  18 89.4297 146.720  12
   1  10  18 269.555 145.034   6
   1  10  19 1124.53 187.200   6
  -1 -10  19 1800.40 249.536  12
  -1 -10  20 2309.95 232.230  12
   1  10  20 1943.56 194.963   6
  -1  11  19 1478.71 183.560   6
   1 -11  19 1612.25 195.900  12
   1 -11  18 518.085 147.110  12
  -1  11  18 771.976 169.674   6
   1 -11  18 822.453 174.959   5
   1 -11  17 2262.55 283.063  12
   1 -11  17 2846.08 300.928   5
  -1 -11 -17 2366.17 246.547  10
  -1  11  17 2534.50 296.959   6
  -1  11  16 2686.17 329.954   6
   1 -11  16 2344.83 312.920  12
   1 -11  16 3400.81 349.557   5
  -1 -11 -16 2574.76 297.116  10
   1 -11  15 6383.89 498.855  12
  -1  11  15 5802.15 499.766   6
   1 -11  15 6599.29 494.460   5
  -1 -11 -15 6226.47 485.329  10
   1 -11  14 994.336 258.318  12
  -1 -11 -14 610.125 219.660  10
   1 -11  14 742.968 225.793   5
  -1  11  14 1203.16 289.227   6
  -1 -11 -13 2625.73 377.483  10
   1 -11  13 2343.91 370.905   7
   1 -11  13 2000.31 333.011  12
  -1  11  13 2136.22 364.341   6
  -1  11  12 1298.46 313.035   6
   1 -11  12 865.296 240.077  12
  -1 -11 -12 1092.98 294.908  10
   1 -11  12 1105.53 290.638   7
  -1  11  11 4242.07 482.247   6
   1 -11  11 4359.20 486.948   7
  -1 -11 -11 5329.92 541.538  10
   1 -11  11 4595.34 416.163   8
   1 -11  10 6629.64 578.092   7
  -1  11  10 6360.05 572.686   6
  -1 -11 -10 6842.79 601.399  10
  -1 -11  -9 5376.92 541.871  10
   1 -11   9 6102.98 565.810   7
  -1  11   9 6455.99 599.054   6
  -1 -11  -8 10851.9 760.706  10
   1 -11   8 12081.2 748.680   7
  -1  11   8 11663.9 741.543   6
  -1 -11  -7 14890.7 863.574  10
   1 -11   7 15515.8 835.137   7
   1 -11   7 15212.9 1412.24  13
  -1  11   7 15763.5 845.446   6
  -1 -11  -6 24080.5 1078.50  10
   1 -11   6 21516.1 1635.93  13
   1 -11   6 22138.4 960.794   4
   1 -11   6 23417.7 997.370   7
  -1 -11  -5 6802.22 578.767  10
   1 -11   5 7591.27 570.786   4
   1 -11   5 5941.90 870.659  13
  -1  11   5 5560.38 712.158  14
   1 -11   5 6777.23 531.464   7
  -1  11   4 10357.7 952.938  14
   1 -11   4 9681.22 641.112   4
  -1 -11  -4 10235.0 686.337  10
   1 -11   4 9506.21 1068.07  13
   1 -11   4 10563.0 658.169   7
   1 -11   3 22370.2 954.067   4
  -1 -11  -3 22339.0 987.828  10
   1 -11   3 22566.3 1600.44  13
  -1  11   3 19892.0 1325.85  14
   1 -11   2 3292.34 380.590  10
  -1  11   2 3741.22 643.491  14
  -1 -11  -2 3039.56 342.284  11
   1 -11   2 4226.76 745.126  13
  -1 -11  -2 3340.64 402.719  10
   1 -11   2 3672.44 403.296   4
  -1  11   2 3594.03 529.780   2
  -1 -11  -1 2813.00 358.798  10
   1  11  -1 2766.17 637.349  14
  -1  11   1 2420.68 508.756  14
  -1 -11  -1 2824.87 359.675  11
   1 -11   1 2800.70 369.533   4
  -1 -11  -1 2987.29 369.493   4
   1 -11   1 2939.69 379.778  10
  -1  11   0 734.415 372.596  14
   1 -11   0 256.193 184.500  10
  -1 -11   0 236.657 167.508  10
   1  11   0 184.470 312.658  14
   1 -11   0 502.806 186.109   4
  -1 -11   0 175.320 169.704  11
  -1 -11   1 3441.26 391.252  11
  -1  11  -1 3115.51 591.002  14
   1 -11  -1 2856.68 379.418  10
   1  11   1 2952.35 623.669  14
   1 -11  -1 2299.70 343.398   4
  -1 -11   1 3072.57 406.913  10
   1 -11  -2 3278.88 401.994   4
  -1 -11   2 3117.63 379.001  11
   1 -11  -2 3517.78 407.284  10
  -1 -11   2 3139.61 688.393  13
   1  11   2 3942.19 717.195  14
  -1 -11   2 3134.43 370.473  10
   1  11   3 23739.1 1573.68  14
  -1 -11   3 22212.2 920.345   4
  -1 -11   3 21075.9 880.629  10
  -1 -11   3 21166.9 1570.60  13
  -1 -11   3 21931.4 920.262  11
   1 -11  -3 21378.0 959.627  10
   1  11   4 10082.2 1048.82  14
   1 -11  -4 9742.47 661.985  10
  -1 -11   4 10179.2 1132.03  13
  -1 -11   4 10787.6 668.924  11
  -1 -11   4 8708.69 575.803  10
   1  11   5 8262.59 940.577  14
   1 -11  -5 6913.40 573.338  10
  -1 -11   5 5956.70 901.945  13
   1 -11  -6 21331.8 988.578  10
   1  11   6 21340.2 1492.15  14
  -1 -11   6 23581.8 1732.29  13
   1  11   7 16002.8 1326.06  14
  -1 -11   7 19107.7 1582.36  13
   1 -11  -7 16123.6 869.134  10
   1 -11  -8 12134.1 762.844  10
  -1 -11   8 10453.2 650.916   8
  -1 -11   9 5613.26 515.485  12
   1 -11  -9 5953.97 548.831  10
  -1 -11   9 6395.28 522.821   8
  -1 -11   9 5008.69 470.123   7
  -1 -11  10 6065.57 546.234  12
  -1 -11  10 7106.69 531.438   8
   1 -11 -10 5711.27 532.596  10
  -1 -11  10 5887.03 504.600   7
  -1 -11  11 4456.65 488.521  12
  -1 -11  11 4668.01 427.650   8
   1 -11 -11 5413.98 515.496  10
   1 -11 -12 1168.39 255.514  10
   1  11  12 1074.88 241.504   6
  -1 -11  12 856.972 239.526  12
  -1 -11  12 1154.83 238.343   8
  -1 -11  13 2254.50 334.289   5
  -1 -11  13 1833.37 328.905  12
   1  11  13 2317.56 332.952   6
   1 -11 -13 2451.21 331.047  10
   1  11  14 866.468 233.827   6
  -1 -11  14 709.530 222.025   5
   1 -11 -14 543.862 210.095  10
  -1 -11  14 617.831 211.390  12
  -1 -11  15 6388.02 467.875   5
   1  11  15 6092.95 470.179   6
  -1 -11  15 4990.48 453.605  12
  -1 -11  16 3045.59 319.184   5
  -1 -11  16 2716.18 326.186  12
   1  11  16 2499.92 294.613   6
  -1 -11  17 2327.23 286.426  12
  -1 -11  17 2494.38 272.448   5
   1  11  17 2215.99 258.795   6
  -1 -11  18 898.607 180.393  12
   1  11  18 611.852 146.616   6
   1  11  19 1077.26 143.070   6
   1 -11 -19 966.290 133.093   4
   1 -12  18 737.515 125.616  12
   1 -12  17 250.701 126.264   5
  -1  12  17 258.406 113.990   6
   1 -12  17 99.8535 99.9106  12
  -1 -12 -17 251.292 103.846  10
  -1  12  16 377.223 136.606   6
   1 -12  16 135.838 130.261   5
  -1 -12 -16 230.491 118.164  10
   1 -12  16 269.638 118.999  12
   1 -12  15 2630.12 297.915  12
  -1 -12 -15 2762.79 304.120  10
  -1  12  15 2424.69 297.427   6
   1 -12  15 3115.73 328.742   5
  -1  12  14 1825.76 288.810   6
  -1 -12 -14 1787.04 289.200  10
   1 -12  14 1441.14 247.797  12
   1 -12  14 2073.77 303.828   5
   1 -12  13 1040.15 225.030  12
  -1  12  13 738.920 206.358   6
   1 -12  13 1050.35 253.726   5
  -1 -12 -13 1161.16 257.485  10
  -1  12  12 195.451 168.498   6
  -1 -12 -12-122.207 195.651  10
   1 -12  12-38.9421 157.631  12
   1 -12  12 172.832 176.018   7
   1 -12  11 7344.42 509.316   8
   1 -12  11 6279.51 512.888  12
  -1 -12 -11 6189.52 566.102  10
  -1  12  11 6533.89 564.193   6
   1 -12  11 6394.28 545.677   7
   1 -12  10 8110.31 621.814   7
   1 -12  10 7500.59 557.144  12
  -1 -12 -10 7549.71 620.289  10
  -1  12  10 7683.59 602.654   6
  -1  12   9 32.6853 166.476   6
  -1 -12  -9 223.108 227.831  10
   1 -12   9 255.533 188.804   7
  -1 -12  -8 6813.19 612.724  10
   1 -12   8 6442.00 551.901   7
  -1  12   8 5782.93 526.380   6
  -1 -12  -7 19015.2 984.772  10
   1 -12   7 18672.8 907.299   7
   1 -12   6 1426.84 294.790   4
   1 -12   6 1374.51 296.354   7
  -1 -12  -6 1172.88 279.554  10
   1 -12   5 2178.91 346.877   4
   1 -12   5 2404.46 334.901   7
  -1 -12  -5 2131.46 366.798  10
   1 -12   4 4669.17 447.478   7
  -1 -12  -4 5162.14 517.655  10
   1 -12   4 5109.97 476.713   4
  -1 -12  -3 8899.26 650.384   4
   1  12  -3 8778.45 1120.60  14
   1 -12   3 10235.7 676.550   4
  -1 -12  -3 10115.1 613.959  11
  -1 -12  -3 8807.71 648.650  10
   1 -12   3 8524.67 1070.45  13
  -1 -12  -2 10647.4 644.922  11
  -1 -12  -2 9173.22 665.454  10
   1  12  -2 9399.24 1097.09  14
   1 -12   2 9453.61 659.460   4
  -1  12   2 8639.97 925.314  14
  -1 -12  -2 9843.13 673.734   4
  -1 -12  -1 2533.27 368.094   4
   1  12  -1 3090.74 657.136  14
  -1 -12  -1 2425.73 345.049  10
   1 -12   1 2174.02 344.177   4
   1 -12   1 2499.44 365.609  10
  -1 -12  -1 2169.79 323.188  11
  -1  12   1 3024.99 584.844  14
   1 -12   0 589.135 220.112  10
  -1  12   0 365.515 487.989  14
   1  12   0 661.845 379.661  14
  -1 -12   0 583.260 230.673  11
  -1 -12   0 547.113 223.316  10
  -1 -12   0 509.973 220.324   4
   1 -12   0 83.3175 172.668   4
  -1 -12   1 2745.81 372.910  10
   1 -12  -1 2641.48 376.694   4
   1 -12  -1 2288.66 352.534  10
  -1 -12   1 2266.91 330.193   4
  -1 -12   1 2341.63 332.964  11
   1  12   1 3250.75 665.789  14
  -1  12  -1 2019.11 554.681  14
  -1 -12   2 9511.94 635.810   4
   1 -12  -2 9954.43 696.134   4
   1 -12  -2 10605.4 705.775  10
  -1 -12   2 10353.8 658.256  10
  -1 -12   2 10012.7 651.373  11
  -1  12  -2 8989.40 1012.35  14
   1  12   2 10151.5 1128.57  14
   1 -12  -3 9293.47 685.619   4
  -1 -12   3 9834.62 637.131   4
   1  12   3 10190.0 1097.67  14
  -1 -12   3 8834.54 605.830  10
   1 -12  -3 9935.99 686.153  10
  -1 -12   4 5432.82 468.735   4
   1 -12  -4 4146.03 465.150  10
   1  12   4 5055.89 761.594  14
   1 -12  -4 3963.14 465.984   4
  -1 -12   5 2447.01 334.557   4
   1 -12  -5 2404.07 366.463  10
   1 -12  -6 1706.16 338.312  10
   1 -12  -7 19475.0 967.286  10
  -1 -12   7 17705.6 862.077   8
  -1 -12   8 6431.32 532.682   8
   1 -12  -8 6457.46 574.285  10
  -1 -12   9-8.54123 198.284   8
   1 -12  -9 150.081 201.154  10
  -1 -12  10 7371.07 535.267   8
   1 -12 -10 7885.39 610.040  10
  -1 -12  10 7575.32 566.027  12
   1 -12 -11 7356.58 571.201  10
  -1 -12  11 6038.14 511.422  12
  -1 -12  11 7773.48 529.170   8
  -1 -12  12 108.037 156.598   8
  -1 -12  12 154.946 185.143  12
   1 -12 -12-62.0238 184.367  10
  -1 -12  13 1219.52 265.440   5
  -1 -12  13 863.982 215.331  12
   1 -12 -13 834.291 195.843  10
   1 -12 -14 1932.65 251.122  10
   1  12  14 2009.86 253.339   6
  -1 -12  14 2031.48 292.154  12
  -1 -12  14 2255.72 302.315   5
  -1 -12  15 2700.31 309.010  12
  -1 -12  15 2780.18 299.795   5
   1  12  15 2361.38 262.466   6
  -1 -12  16 177.130 128.304  12
   1  12  16 203.378 119.922   6
  -1 -12  16 386.184 147.080   5
   1  12  17-52.4201 84.7855   6
  -1 -12  17 177.913 107.062   5
  -1 -12  17 116.912 91.7130  12
  -1 -12  18 467.625 109.974  12
   1 -12 -18 421.551 107.417   4
   1 -13  17 8468.24 350.172   5
  -1 -13 -17 7518.17 365.810   4
  -1 -13 -16 1435.33 167.615  10
   1 -13  16 1502.77 174.831  12
   1 -13  16 1591.93 201.072   5
   1 -13  15 2526.32 247.973  12
  -1 -13 -15 2274.97 245.449  10
   1 -13  15 2175.10 252.649   5
  -1  13  14 770.529 172.228   6
   1 -13  14 424.368 138.314  12
   1 -13  14 893.384 206.514   5
  -1 -13 -14 1102.02 210.862  10
   1 -13  13 541.860 157.122  12
  -1  13  13 403.995 157.457   6
  -1 -13 -13 627.183 209.199  10
   1 -13  13 802.031 214.432   5
  -1  13  12-229.125 143.905   6
  -1 -13 -12-95.2583 197.613  10
   1 -13  12 205.939 113.647  12
  -1  13  11 2286.26 305.309   6
  -1 -13 -11 3431.48 414.553  10
   1 -13  11 3015.89 323.392   8
   1 -13  11 2325.26 333.148   7
   1 -13  10 869.636 225.938   7
  -1  13  10 1239.20 265.252   6
  -1 -13 -10 1131.64 269.944  10
   1 -13  10 1063.01 248.605   8
  -1 -13  -9 7457.73 624.602  10
   1 -13   9 7569.64 574.371   7
  -1 -13  -8 14536.9 855.314  10
   1 -13   8 15002.2 791.078   7
  -1 -13  -7 717.892 261.398  10
   1 -13   7 407.559 187.197   7
   1 -13   6 40077.6 1266.75   7
  -1 -13  -6 40228.3 1409.90  10
  -1 -13  -5 10725.4 737.167   4
   1 -13   5 11085.2 703.326   4
  -1 -13  -5 11048.7 761.035  10
   1 -13   5 11236.5 676.173   7
  -1 -13  -4 42645.2 1431.44  10
   1 -13   4 41345.6 1344.99   4
  -1 -13  -4 42636.6 1418.65   4
  -1 -13  -3 5491.57 461.323  11
  -1 -13  -3 6374.56 559.880   4
   1 -13   3 6631.33 564.133   4
  -1 -13  -3 6107.83 561.858  10
  -1 -13  -2 2269.80 322.915  11
  -1 -13  -2 2427.84 365.337   4
   1 -13   2 2964.83 393.728   4
  -1 -13  -2 2446.23 367.947  10
   1 -13   1 2755.95 383.747   4
  -1 -13  -1 2600.33 382.149  10
  -1 -13  -1 2749.95 373.409   4
  -1 -13  -1 3065.20 370.067  11
   1 -13   0 2322.57 373.106   4
  -1 -13   0 2624.81 373.910   4
   1 -13   0 2661.23 401.690  10
  -1 -13   0 1931.13 318.908  10
  -1 -13   0 2015.34 329.168  11
   1 -13  -1 3120.96 419.070  10
  -1 -13   1 3395.89 408.373  10
  -1 -13   1 3428.10 410.101   4
   1 -13  -1 3264.83 432.036   4
   1 -13  -2 2509.69 389.115   4
  -1 -13   2 2060.91 314.292  10
   1 -13  -2 2872.43 396.902  10
  -1 -13   2 2633.85 368.634   4
   1 -13  -3 6350.36 580.747   4
  -1 -13   3 7065.90 538.006   4
   1 -13  -3 7518.44 624.872  10
   1 -13  -4 44796.6 1459.94  10
  -1 -13   4 43701.0 1313.16   4
   1 -13  -4 40040.8 1421.71   4
   1 -13  -5 11153.5 764.863   4
   1 -13  -5 10554.6 727.160  10
  -1 -13   5 11231.5 665.456   4
   1 -13  -6 37321.1 1385.75   4
   1 -13  -6 40672.4 1389.35  10
  -1 -13   6 38612.5 1277.93   8
   1 -13  -7 555.932 224.059   4
   1 -13  -7 686.313 259.367  10
  -1 -13   8 14524.4 768.982   8
   1 -13  -8 12961.1 790.138  10
  -1 -13   9 7966.31 568.308   8
   1 -13  -9 8402.17 622.991  10
   1 -13 -10 1039.42 260.808  10
  -1 -13  10 1154.79 246.013   8
   1 -13 -11 2526.06 332.526  10
  -1 -13  11 3207.84 343.104   8
  -1 -13  12 281.017 144.687  12
   1 -13 -12 106.342 132.078  10
  -1 -13  12 38.5812 148.157   5
  -1 -13  12-21.1991 121.788   8
  -1 -13  13 624.396 167.804  12
  -1 -13  13 814.191 199.797   5
   1 -13 -13 863.287 191.827  10
   1 -13 -14 535.611 143.750  10
  -1 -13  14 760.241 168.670  12
  -1 -13  14 1133.97 200.585   5
   1 -13 -14 800.424 197.821   4
  -1 -13  15 1993.38 235.056   5
   1 -13 -15 1904.53 247.996   4
  -1 -13  15 2011.08 214.385  12
  -1 -13  16 1597.82 181.594   5
   1 -13 -16 1654.62 211.578   4
  -1 -13  16 1637.91 179.153  12
   1 -13 -17 6571.86 318.446   4
  -1 -14 -16 216.877 76.4821   4
   1 -14  16 4.62330 61.6980   5
   1 -14  15 1325.52 170.021   5
  -1 -14 -15 1132.94 144.183  10
  -1 -14 -15 1280.52 178.246   4
  -1 -14 -14 695.668 166.795   4
  -1 -14 -14 755.457 153.190  10
   1 -14  14 765.656 156.018   5
  -1 -14 -13 5206.27 377.597  10
  -1 -14 -13 4471.79 382.492   4
   1 -14  13 5585.56 382.445   5
  -1 -14 -12 1737.26 274.660   4
  -1 -14 -12 1789.94 264.527  10
   1 -14  12 1667.95 248.287   5
  -1 -14 -11 1502.25 271.729  10
   1 -14  11 1699.67 245.785   8
   1 -14  10 2260.69 285.234   7
   1 -14  10 2013.66 269.954   8
  -1 -14 -10 2934.46 361.000  10
  -1 -14 -10 2486.67 355.194   4
  -1 -14  -9 785.376 247.492   4
  -1 -14  -9 828.043 263.430  10
   1 -14   9 679.194 189.888   7
   1 -14   9 882.791 226.826   8
  -1 -14  -8 1829.58 326.584   4
  -1 -14  -8 1953.93 341.159  10
   1 -14   8 1332.97 232.907   7
  -1 -14  -7 8601.81 650.878   4
   1 -14   7 8765.57 559.736   7
  -1 -14  -7 8933.65 655.351  10
  -1 -14  -6 4033.13 471.314  10
  -1 -14  -6 4454.25 480.817   4
  -1 -14  -5 8202.04 632.340   4
  -1 -14  -5 8845.66 659.355  10
  -1 -14  -4 7173.12 600.400  10
  -1 -14  -4 7587.36 594.208   4
   1 -14   4 7457.98 572.522   4
  -1 -14  -4 7335.44 509.992   8
  -1 -14  -3 3659.12 442.414  10
  -1 -14  -3 3837.39 426.780   4
   1 -14   3 3479.46 417.159   4
  -1 -14  -2 57.2660 158.677   4
   1 -14   2 118.950 162.367   4
  -1 -14  -2 85.4122 190.772  10
  -1 -14  -1 8077.13 593.816   4
   1 -14   1 8112.28 621.203   4
  -1 -14  -1 8178.84 619.701  10
   1 -14   0 1502.88 303.081   4
  -1 -14   0 1517.09 295.453   4
  -1 -14   0 1345.25 267.923  10
  -1 -14   1 8771.80 614.309  10
  -1 -14   1 8456.81 593.341   4
   1 -14  -1 8137.46 627.998   4
  -1 -14   2 71.1448 150.843   4
   1 -14  -2 3.27978 170.270  10
   1 -14  -2 154.289 167.170   4
   1 -14  -3 3543.46 445.632  10
   1 -14  -3 3039.13 420.015   4
  -1 -14   3 3950.41 398.798   4
  -1 -14   4 8256.29 558.044   4
   1 -14  -4 7724.07 625.027   4
  -1 -14   4 7818.68 592.063   8
   1 -14  -4 9032.45 665.018  10
   1 -14  -5 8733.97 666.305   4
  -1 -14   5 9743.91 645.638   8
   1 -14  -5 9647.18 677.218  10
   1 -14  -6 4616.26 482.817  10
   1 -14  -6 4576.55 497.181   4
  -1 -14   6 4804.42 466.149   8
   1 -14  -7 9076.77 675.144   4
   1 -14  -7 9466.41 654.550  10
  -1 -14   7 9910.25 622.999   8
  -1 -14   8 1807.76 310.004   8
   1 -14  -8 1585.65 317.306   4
   1 -14  -8 1882.37 323.997  10
   1 -14  -9 621.735 228.853   4
  -1 -14   9 688.120 218.770   8
   1 -14  -9 635.263 212.633  10
   1 -14 -10 2797.94 377.112   4
   1 -14 -10 2645.85 333.649  10
  -1 -14  10 2407.12 299.829   8
   1 -14 -11 1648.71 286.238   4
   1 -14 -11 1472.47 241.062  10
  -1 -14  11 1462.74 234.113   8
  -1 -14  11 1575.52 238.117   5
  -1 -14  12 1962.61 235.507   8
  -1 -14  12 1584.85 236.259   5
   1 -14 -12 1526.05 262.801   4
   1 -14 -12 1888.71 241.680  10
   1 -14 -13 5258.81 412.413   4
   1 -14 -13 5525.67 352.073  10
  -1 -14  13 5046.66 352.931   5
   1 -14 -14 918.969 175.389   4
  -1 -14  14 687.850 141.244   5
   1 -14 -15 1037.93 158.184   4
  -1 -14  15 1267.64 150.293   5
  -1 -15 -14 1632.24 166.482   4
   1 -15  14 1785.28 166.080   5
  -1 -15 -13 246.421 100.470  10
   1 -15  13 400.756 126.170   5
  -1 -15 -13 274.984 108.375   4
  -1 -15 -12 3395.27 306.453   4
   1 -15  12 3675.06 294.064   5
   1 -15  11 3236.24 250.508   8
  -1 -15 -11 3185.37 309.553  10
  -1 -15 -11 2682.63 303.399   4
   1 -15  11 2717.53 275.171   5
  -1 -15 -10 4531.08 394.476  10
  -1 -15 -10 4781.20 414.940   4
   1 -15  10 4529.13 334.931   8
  -1 -15  -9 1474.37 263.539  10
   1 -15   9 811.928 188.003   8
  -1 -15  -9 1206.70 242.636   4
   1 -15   8 4687.56 383.606   8
  -1 -15  -8 4950.24 447.956  10
  -1 -15  -8 4057.19 413.454   4
  -1 -15  -7 6876.57 540.657  10
  -1 -15  -7 6511.27 519.979   4
   1 -15   7 6719.13 471.311   8
  -1 -15  -6 1763.72 280.831   4
  -1 -15  -6 2016.34 329.405  10
  -1 -15  -5 7110.79 560.258  10
  -1 -15  -5 6409.08 521.329   4
  -1 -15  -4 4397.98 359.390   8
  -1 -15  -4 5279.43 487.663  10
  -1 -15  -4 4955.37 456.975   4
  -1 -15  -3 3036.91 377.054   4
  -1 -15  -3 2883.02 377.459  10
   1 -15   3 2743.05 350.786   4
  -1 -15  -3 2382.90 308.336   8
  -1 -15  -2 5124.00 484.547  10
  -1 -15  -2 4954.51 429.168   8
   1 -15   2 5516.60 480.050   4
  -1 -15  -2 4199.73 417.577   4
   1 -15   1 4580.18 453.013   4
  -1 -15  -1 5012.21 468.012  10
  -1 -15  -1 4905.78 444.433   4
  -1 -15  -1 4946.01 442.773   8
   1 -15   0 6030.86 517.659   4
  -1 -15   0 5188.06 473.221   8
  -1 -15   0 6128.53 481.993   4
  -1 -15   1 4124.96 398.539   4
  -1 -15   1 4695.09 452.731   8
   1 -15  -1 4422.93 457.004   4
   1 -15  -2 4732.90 473.721   4
  -1 -15   2 5122.58 427.842   4
  -1 -15   2 4868.37 467.008   8
  -1 -15   3 2725.69 355.613   8
  -1 -15   3 2582.29 304.813   4
   1 -15  -3 2554.33 364.923   4
  -1 -15   4 4487.66 457.214   8
   1 -15  -4 5023.58 484.250   4
   1 -15  -5 7871.04 588.766  10
   1 -15  -5 6677.12 550.541   4
  -1 -15   5 6451.29 498.689   8
   1 -15  -6 2031.64 328.272   4
  -1 -15   6 2314.91 318.893   8
   1 -15  -6 2291.96 335.483  10
  -1 -15   7 7332.24 504.517   8
   1 -15  -7 6020.30 514.919   4
   1 -15  -7 6477.19 508.195  10
   1 -15  -8 4463.74 418.598  10
  -1 -15   8 4675.96 395.779   8
   1 -15  -8 3963.33 412.269   4
  -1 -15   9 1358.87 225.750   8
   1 -15  -9 934.957 221.796   4
   1 -15  -9 1171.03 228.430  10
  -1 -15  10 4656.72 350.956   8
   1 -15 -10 5201.05 396.065  10
  -1 -15  10 4346.72 337.497   5
   1 -15 -10 4624.64 405.790   4
   1 -15 -11 3278.10 327.725   4
  -1 -15  11 2829.60 264.166   5
  -1 -15  11 3830.71 290.369   8
  -1 -15  12 3676.03 275.597   5
   1 -15 -12 3337.38 304.359   4
  -1 -15  12 3167.06 226.030   8
  -1 -15  13 356.666 92.7402   5
   1 -15 -13 262.075 114.109   4
   1 -15 -14 1615.36 166.921   4
   1 -16  12 713.803 111.230   5
   1 -16  11 4211.37 266.754   5
  -1 -16 -11 4892.24 300.319  10
  -1 -16 -11 4236.30 285.603   4
   1 -16  10 3826.46 279.717   5
  -1 -16 -10 3512.97 287.209   4
   1 -16  10 3299.29 226.874   8
  -1 -16  -9 3506.04 316.025  10
  -1 -16  -9 2809.11 278.076   4
   1 -16   9 2651.36 237.776   8
  -1 -16  -8 4886.67 383.688  10
   1 -16   8 3946.07 311.612   8
  -1 -16  -8 4246.89 349.653   4
  -1 -16  -7 2567.52 291.525   4
  -1 -16  -7 3085.87 331.416  10
   1 -16   7 2701.65 278.500   8
  -1 -16  -6 3581.72 367.208  10
   1 -16   6 3616.83 332.517   8
  -1 -16  -6 3211.69 329.142   4
  -1 -16  -5 507.907 156.856   4
   1 -16   5 719.114 198.709   8
   1 -16   4 597.783 196.429   8
  -1 -16  -4 369.914 189.363  10
  -1 -16  -4 489.979 157.524   4
  -1 -16  -3-29.6015 114.294   8
  -1 -16  -3 245.379 129.995   4
   1 -16   2 11.9005 133.848   4
  -1 -16  -2 373.071 137.843   4
  -1 -16  -2 8.83192 117.792   8
  -1 -16  -1 1693.06 243.801   4
  -1 -16  -1 1067.44 206.363   8
   1 -16   1 1054.15 217.028   4
  -1 -16   0 2588.18 281.288   4
   1 -16   0 2614.84 314.464   4
  -1 -16   0 2273.37 281.298   8
  -1 -16   1 1511.09 263.529   8
  -1 -16   1 1594.38 223.913   4
   1 -16  -1 1166.92 228.696   4
   1 -16  -2 436.933 167.869   4
  -1 -16   2-130.674 160.935   8
   1 -16  -3 142.034 145.781   4
  -1 -16   3 17.5220 158.597   8
   1 -16  -4 688.920 195.606   4
  -1 -16   4 547.559 194.095   8
   1 -16  -5 673.476 181.976   4
  -1 -16   5 1002.58 210.834   8
   1 -16  -5 481.747 125.212   8
   1 -16  -6 3798.54 377.809   4
  -1 -16   6 3461.30 330.913   8
  -1 -16   7 3122.16 296.019   8
   1 -16  -7 2733.24 310.516   4
   1 -16  -8 4384.19 374.513   4
  -1 -16   8 4358.33 323.006   8
   1 -16  -9 3179.76 306.322   4
  -1 -16   9 3141.56 267.938   8
  -1 -16   9 3028.93 242.968   5
   1 -16 -10 4070.11 316.881   4
  -1 -16  10 3779.94 254.928   8
  -1 -16  10 3777.22 246.899   5
   1 -16 -11 4503.42 301.114   4
   1 -16 -12 779.774 121.985   4
   1 -17   9 837.026 121.278   5
  -1 -17  -8 3116.65 225.182   4
   1 -17   8 3396.18 225.035   8
  -1 -17  -7 1457.46 170.125   4
   1 -17   7 1471.13 177.458   8
  -1 -17  -6 5461.57 332.077   4
   1 -17   6 5769.58 339.672   8
  -1 -17  -5 642.572 129.672   4
   1 -17   5 1073.35 184.680   8
   1 -17   4 182.985 138.616   8
  -1 -17  -4 151.484 77.1843   4
  -1 -17  -3 137.353 95.4280   4
   1 -17   3 30.9332 127.958   8
  -1 -17  -3-248.184 94.4882   8
  -1 -17  -2 2683.32 241.253   4
   1 -17   2 3225.29 302.436   8
  -1 -17  -2 2726.96 237.091   8
  -1 -17  -1 1457.77 182.034   4
   1 -17   1 1759.14 231.447   8
  -1 -17  -1 1727.77 210.812   8
  -1 -17   0 160.670 121.412   8
   1 -17   0 230.154 123.457   4
   1 -17   0 267.117 139.661   8
   1 -17  -1 1551.86 220.792   4
  -1 -17   1 1841.22 228.551   8
   1 -17  -1 1531.59 213.453   8
   1 -17  -2 3173.25 271.214   8
  -1 -17   2 2358.37 262.733   8
   1 -17  -2 3148.19 299.658   4
   1 -17  -3-102.119 92.4466   8
  -1 -17   3-45.1595 125.695   8
   1 -17  -3 3.69723 111.273   4
   1 -17  -4 209.208 84.8212   8
  -1 -17   4 402.809 148.271   8
   1 -17  -4 298.329 124.051   4
   1 -17  -5 824.891 173.566   4
  -1 -17   5 860.797 168.841   8
   1 -17  -6 5572.37 365.987   4
  -1 -17   6 4984.02 315.138   8
  -1 -17   7 1272.31 168.073   8
  -1 -17   7 1164.70 135.687   5
   1 -17  -7 1431.48 193.211   4
   1 -17  -8 3510.30 262.845   4
  -1 -17   8 3373.42 227.411   8
   1 -17  -9 1012.01 141.380   4
   1 -18   4 691.090 121.963   8
   1 -18   3 179.386 85.4632   8
   1 -18   2 4192.83 262.363   8
   1 -18   1 3655.68 243.267   8
   1 -18   0 112.683 86.8157   8
  -1 -18   0 189.637 85.6224   8
  -1 -18   1 3883.72 238.320   8
   1 -18  -1 3547.78 219.865   8
  -1 -18   2 3889.26 242.196   8
  -1 -18   3 130.025 86.5445   8
  -1 -18   4 482.094 104.857   8
   2   0   0 999999. 2750.52  14
   2   0  -1 412842. 1606.28  14
   2   0   1 420403. 2219.00  14
   2   0   2 58807.9 998.104  14
  -2   0  -2 56331.4 1039.83   2
  -2   0   3 270549. 2432.38   2
   2   0   3 268188. 2453.28  14
  -2   0  -3 276772. 2371.12   2
  -2   0   4 156448. 1933.29   2
   2   0   4 158374. 2111.12  14
  -2   0  -4 160463. 1904.50   2
  -2   0   5 259.064 119.788  14
   2   0   5 489.354 187.506  14
  -2   0   5 374.657 160.479   2
  -2   0  -5 400.043 152.190   2
  -2   0   6 24094.0 843.450   2
  -2   0   6 22339.1 830.301  14
   2   0   6 23914.7 976.091  14
  -2   0   7 13439.2 672.526   2
   2   0   7 13682.1 797.337  14
  -2   0   7 13133.6 702.696  14
   2   0   8 1737.18 362.481  14
  -2   0   8 1941.38 293.156   2
  -2   0   8 1595.46 295.510  14
   2   0   9 2276.06 405.940  14
  -2   0   9 2646.93 348.402   2
  -2   0   9 2847.07 420.048  14
  -2   0  10 54365.9 1510.53   2
  -2   0  10 57801.1 1902.20  14
   2   0  10 56717.0 1957.86  14
   2   0  11 3740.05 588.913  14
  -2   0  11 3478.04 544.357  14
  -2   0  11 3404.21 418.254   2
  -2   0  12 1905.89 441.648  14
   2   0  12 2570.60 550.109  14
  -2   0  12 2052.26 409.963  13
   2   0  13 5629.24 748.536  13
  -2   0  13 4360.41 675.926  14
   2   0  13 5894.13 796.058  14
  -2   0  13 4772.69 645.169  13
   2   0  14 29632.5 1733.90  13
   2   0  14 29064.6 1797.16  14
  -2   0  14 26174.1 1529.86  13
   2   0  15 422.819 356.256  14
  -2   0  15 213.999 319.470  13
   2   0  15 281.442 157.117   6
   2   0  15 299.383 326.511  13
   2   0  16 88.3615 268.832  13
   2   0  16 166.941 383.753  14
  -2   0  16 1.60467 169.055   6
   2   0  16-162.905 191.452   6
   2   0  17 42.1035 169.936   6
  -2   0  17 11.9341 162.238   6
   2   0  18 9382.49 653.778   6
  -2   0  18 10064.7 724.028   1
   2   0  19 2071.67 325.471   6
  -2   0  19 2899.19 414.494   1
   2   0  20 182.608 182.577   6
  -2   0  20 85.8920 171.689   1
  -2   0  21 1965.60 311.864   1
   2   0  21 1707.44 271.411   6
   2   0  22 408.639 149.659   1
   2   0  22 377.023 149.809   6
  -2   0  22 350.802 166.236   1
   2   0  23 3798.01 292.208   6
   2   0  23 3418.55 265.728   1
  -2   0  24 3523.07 256.146   1
  -2   1  24 428.155 106.908   1
   2  -1  23 1384.38 177.089   6
  -2   1  23 1300.86 201.096   1
   2  -1  23 1310.26 189.941   1
   2  -1  22 750.732 162.246   6
  -2   1  22 472.688 168.976   1
   2  -1  21 196.097 142.685   6
  -2   1  21 265.933 171.064   1
  -2   1  20 490.656 188.803   6
  -2   1  20 86.6956 181.337   1
  -2   1  19 10224.4 632.163   6
  -2   1  19 10879.4 726.183   1
   2  -1  19 10559.0 664.875   6
   2  -1  18 6289.74 533.029   6
  -2   1  18 5987.29 567.990   1
  -2   1  18 6270.99 535.953   6
  -2   1  17 4858.60 514.269   1
   2  -1  17 4239.02 458.194   6
  -2   1  17 4248.11 445.162   6
  -2   1  16 1432.31 269.387   6
  -2   1  16 1387.74 514.654  13
   2  -1  16 1387.18 512.758  14
   2  -1  16 2370.99 607.724  13
   2  -1  16 2245.28 337.661   6
  -2   1  16 1289.46 290.781   1
   2  -1  15 5514.57 880.062  14
  -2   1  15 7069.47 895.565  14
  -2   1  15 6334.42 850.787  13
   2  -1  15 7813.54 565.435   6
  -2   1  15 7013.01 543.215   6
   2  -1  15 6581.91 898.634  13
  -2   1  14 4185.05 650.045  13
  -2   1  14 3611.62 637.087  14
   2  -1  14 4006.32 710.466  14
   2  -1  14 3048.13 619.143  13
   2  -1  13 8555.51 914.734  13
   2  -1  13 9694.35 1018.13  14
  -2   1  13 8732.04 915.131  14
   2  -1  12 880.896 374.561  14
  -2   1  12 109.830 211.975  14
   2  -1  12 1065.12 372.576  13
  -2   1  12 769.202 219.472   2
   2  -1  11 7985.69 828.783  14
   2  -1  11 7770.01 784.283  13
  -2   1  11 8191.32 744.100  14
  -2   1  11 8181.32 662.738   2
  -2   1  10 78.0702 191.329  14
  -2   1  10-256.448 180.692   2
   2  -1  10 211.379 240.263  13
   2  -1  10-12.8833 222.668  14
  -2   1   9 18380.6 920.775   2
  -2   1   9 18396.2 947.833  14
   2  -1   9 18675.8 1086.93  14
   2  -1   8 75667.1 2029.75  14
  -2   1   8 74632.6 1752.51   2
  -2   1   8 74800.6 1749.84  14
  -2   1   7 15602.0 771.345   2
   2  -1   7 14787.8 850.519  14
  -2   1   7 14961.8 715.113  14
  -2   1   6 25349.7 834.897  14
   2  -1   6 27637.3 1069.48  14
  -2   1   6 26292.5 941.779   2
  -2   1   5 21460.8 805.151   2
  -2   1   5 20260.0 651.718  14
   2  -1   5 22220.5 883.401  14
  -2  -1  -5 21195.8 826.505   2
  -2  -1  -4 43053.5 1090.14   2
  -2   1   4 40873.7 1044.71   2
  -2   1   4 40215.6 771.287  14
   2  -1   4 42789.6 1110.42  14
  -2  -1  -3 467825. 3347.11   2
   2  -1   3 454846. 2882.89  13
  -2   1   3 464194. 1994.38  14
   2  -1   3 455368. 3191.51  14
   2  -1   2 59221.3 990.254  14
   2  -1   2 59155.4 890.734  13
   2  -1   1 177352. 1283.71  13
   2  -1   1 177251. 1364.29  14
   2  -1   0 16491.6 315.608  13
   2   1   0 16327.6 493.316  14
  -2  -1   1 174632. 1220.78  13
  -2   1  -1 172679. 1771.03   2
   2   1   2 58508.8 1046.45  14
  -2   1  -2 58462.3 1024.50   2
  -2  -1   2 59702.1 1077.66   2
  -2  -1   2 60118.3 824.948  13
   2   1   3 454893. 3201.29  14
  -2  -1   3 451237. 3020.68   2
  -2   1  -3 457072. 2883.61   2
  -2  -1   3 458351. 2649.18  13
  -2  -1   4 42158.5 962.003   2
  -2  -1   4 41404.6 909.295  13
  -2   1  -4 40419.8 887.151   2
   2   1   4 40436.3 1070.59  14
   2   1   5 19583.4 825.075  14
  -2  -1   5 19547.9 702.755  13
  -2  -1   5 20181.7 696.929   2
  -2   1  -5 21473.2 685.294   2
   2   1   6 26230.7 1027.88  14
  -2  -1   6 28080.9 933.938  13
  -2  -1   6 28105.7 856.882   2
  -2   1  -6 28678.8 857.869   2
  -2  -1   7 14570.0 648.583   2
  -2  -1   7 15043.8 754.585  13
   2   1   7 14083.1 824.018  14
  -2  -1   8 73454.1 1791.30  13
  -2  -1   8 69984.7 1470.45   2
   2   1   8 74245.9 1981.29  14
  -2  -1   9 19053.9 988.954  13
   2   1   9 17919.8 1055.95  14
  -2  -1   9 18765.8 792.434   2
  -2  -1  10 170.818 135.459   2
  -2  -1  10 333.992 219.970  13
   2   1  10-18.1324 240.939  14
  -2  -1  11 7363.29 721.708  13
   2   1  11 7671.81 794.986  14
   2   1  12 588.370 298.267  14
  -2  -1  12 771.583 297.536  13
  -2  -1  13 9060.49 886.911  13
   2   1  13 8485.19 942.529  14
   2   1  14 3675.66 682.505  14
  -2  -1  14 3264.81 596.200  13
   2   1  15 6226.55 874.022  13
   2   1  15 6465.34 518.787   6
  -2  -1  15 5303.12 769.752  13
   2   1  15 5522.93 843.870  14
  -2  -1  15 6237.00 504.828  12
   2   1  16 1957.40 332.333   6
  -2  -1  16 825.677 428.416  13
   2   1  16 1563.87 591.252  14
   2   1  16 2197.65 538.050  13
   2   1  17 4354.31 466.373   6
   2   1  18 6429.07 552.850   6
   2   1  19 11269.1 694.473   6
  -2  -1  19 12875.2 814.420   1
   2   1  20 14.0484 147.278   6
  -2  -1  20 251.300 214.846   1
   2   1  21 106.369 129.144   6
  -2  -1  21 303.859 180.174   1
   2   1  21 73.2490 116.214   1
   2   1  22 690.794 191.459   6
  -2  -1  22 893.350 219.001   1
   2   1  22 377.693 141.373   1
   2   1  23 1389.18 194.533   6
  -2  -1  23 1390.32 222.760   1
  -2  -1  24 545.437 125.849   1
   2   1  24 568.190 103.115   6
   2  -2  23 881.773 168.414   1
  -2   2  23 988.938 171.976   1
  -2   2  22 525.109 167.737   1
  -2   2  22 907.244 167.315   6
   2  -2  22 410.153 131.381   6
  -2   2  21 2339.07 302.913   1
  -2   2  21 2230.46 285.475   6
   2  -2  21 2062.00 261.298   6
   2  -2  20 3891.59 382.207   6
  -2   2  20 3674.68 411.199   1
  -2   2  20 3889.60 405.717   6
   2  -2  19 2077.62 320.451   6
  -2   2  19 2539.23 368.548   6
  -2   2  19 2032.01 346.514   1
  -2   2  18 562.260 242.062   1
  -2   2  18 646.820 202.515   6
   2  -2  18 432.940 200.037   6
  -2   2  17 7484.84 610.655   1
   2  -2  17 8254.20 602.740   6
  -2   2  17 8331.90 621.851   6
   2  -2  16 10469.0 1260.16  14
  -2   2  16 14664.6 804.552   6
   2  -2  16 13529.9 751.171   6
   2  -2  16 12721.6 1312.57  13
  -2   2  16 12324.2 1216.70  13
  -2   2  16 13865.1 826.464   1
   2  -2  15 1513.58 284.067   5
  -2   2  15 1416.56 307.249   1
   2  -2  15 1634.47 489.358  13
   2  -2  15 1351.92 525.062  14
  -2   2  15 1972.61 348.374   6
   2  -2  15 1732.91 293.990   6
  -2   2  14 2379.69 549.633  14
   2  -2  14 3850.86 704.497  13
  -2   2  14 3928.35 442.353   1
   2  -2  14 2557.87 598.852  14
   2  -2  14 3876.79 389.959   5
  -2   2  13 7827.25 830.733  14
   2  -2  13 9236.42 992.858  13
   2  -2  13 7934.19 960.070  14
  -2   2  13 7849.98 732.703   2
  -2   2  12 17163.9 1045.60   2
   2  -2  12 15269.0 1225.74  14
   2  -2  12 16304.8 1209.52  13
  -2   2  12 14997.2 1066.26  14
  -2   2  11 4730.87 527.377   2
  -2   2  11 4202.99 540.255  14
   2  -2  11 5175.76 671.731  13
   2  -2  11 4452.21 649.799  14
  -2   2  10 6192.36 597.363  14
   2  -2  10 5748.71 656.869  13
  -2   2  10 5987.45 584.882   2
   2  -2  10 5902.81 705.238  14
   2  -2   9 62156.0 1949.59  13
  -2   2   9 63233.2 1717.92  14
  -2   2   9 63367.4 1777.48   2
   2  -2   9 63641.1 2069.17  14
   2  -2   8 2944.02 457.881  14
  -2   2   8 2781.57 352.885  14
   2  -2   8 2864.38 407.524  13
  -2   2   8 2427.45 368.018   2
   2  -2   7 42703.7 1477.00  14
  -2   2   7 41148.5 1315.59   2
  -2   2   7 41912.4 1173.58  14
   2  -2   7 43370.2 1403.73  13
  -2   2   6 17727.4 828.037   2
  -2   2   6 18326.0 698.849  14
   2  -2   6 17924.7 832.498  13
   2  -2   6 17852.3 892.862  14
  -2   2   5 39033.4 1153.93   2
   2  -2   5 40365.3 1216.58  14
   2  -2   5 39012.3 1133.52  13
  -2   2   5 39913.3 908.035  14
  -2   2   4 3553.48 241.910  14
  -2   2   4 3582.21 360.444   2
   2  -2   4 3905.46 366.433  14
  -2  -2  -4 2947.02 345.234   2
   2  -2   4 3129.52 307.945  13
   2  -2   3 65913.3 1266.98  14
  -2   2   3 66266.7 807.355  14
   2  -2   3 64669.4 1208.93  13
  -2   2   2 244175. 1151.90  14
   2  -2   2 241965. 2140.10  14
   2  -2   2 247304. 2154.06  13
  -2   2   1 377811. 1459.24  14
   2  -2   1 400633. 2491.69  13
  -2  -2   0 276024. 2092.85  13
  -2   2   0 281299. 2379.50   2
   2  -2   0 281312. 1957.67  13
  -2   2  -1 399066. 2746.74   2
   2   2   1 405723. 2971.16  14
  -2  -2   1 399925. 2538.08  13
  -2  -2   2 242463. 2217.79   2
   2   2   2 240536. 2372.00  14
  -2  -2   2 243644. 2099.89  13
  -2  -2   3 69329.5 1215.97  13
   2   2   3 69818.2 1365.02  14
  -2  -2   3 66822.4 1168.25   2
  -2  -2   4 2639.22 246.459   2
   2   2   4 2839.46 318.108  14
  -2   2  -4 3395.92 255.291   2
  -2  -2   4 2705.13 275.748  13
   2   2   5 39689.7 1188.98  14
  -2   2  -5 39455.7 838.105   2
  -2  -2   5 40466.4 941.978   2
  -2  -2   5 38973.3 1072.54  13
  -2  -2   6 18514.0 664.218   2
  -2   2  -6 19091.6 615.662   2
   2   2   6 17749.9 868.828  14
  -2  -2   6 17203.0 785.096  13
   2   2   7 40636.6 1408.28  14
  -2  -2   7 43980.7 1055.11   2
  -2  -2   7 42429.5 1321.08  13
  -2  -2   8 2348.27 274.770   2
  -2  -2   8 1873.43 326.245  13
   2   2   8 2505.03 436.020  14
  -2  -2   9 60930.6 1310.80   2
  -2  -2   9 60868.9 1844.65  13
   2   2   9 61159.0 1967.87  14
   2   2  10 6263.40 697.447  14
  -2  -2  10 6289.31 656.193  13
   2   2  11 4595.33 644.794  14
  -2  -2  11 5257.55 632.770  13
   2   2  12 15989.5 1213.63  14
  -2  -2  12 15673.5 1139.68  13
   2   2  13 7637.03 917.986  14
  -2  -2  13 7661.09 860.916  13
  -2  -2  14 2927.12 602.040  13
   2   2  14 2977.87 368.912   6
   2   2  14 2762.19 573.500  14
  -2  -2  14 3008.91 347.230   5
   2   2  15 1548.04 310.912   6
   2   2  15 792.218 399.764  14
  -2  -2  15 1185.50 245.575  12
  -2  -2  15 1430.50 521.201  13
   2   2  16 13937.5 778.412   6
  -2  -2  16 13646.9 771.992  12
   2   2  16 12768.2 1339.74  14
  -2  -2  16 10390.6 1136.76  13
   2   2  17 7759.33 600.971   6
  -2  -2  17 7984.77 600.451  12
  -2  -2  18 313.348 187.105  12
   2   2  18 800.296 252.455   6
  -2  -2  19 2236.93 391.893   1
   2   2  19 1645.48 311.484   6
  -2  -2  19 1568.98 291.347  12
  -2  -2  20 4022.23 460.563   1
   2   2  20 3565.34 405.518   6
   2   2  21 2154.45 304.913   6
  -2  -2  21 2677.99 362.584   1
   2   2  22 508.513 162.008   6
  -2  -2  22 278.495 167.395   1
  -2  -2  23 637.178 167.720   1
   2   2  23 675.489 151.228   6
  -2  -2  24 763.531 140.282   1
   2   2  24 494.262 99.4576   6
  -2   3  23 170.472 81.6054   1
   2  -3  23 165.530 117.792   1
  -2   3  23-91.4578 71.8902   6
  -2   3  22 4779.28 352.549   6
  -2   3  22 5516.10 383.517   1
  -2   3  21 1514.58 257.980   1
   2  -3  21 1531.65 220.653   6
  -2   3  21 1910.64 273.953   6
   2  -3  21 1149.64 201.131  12
  -2   3  20 753.983 230.253   6
  -2   3  20 478.126 181.687   1
   2  -3  20 647.988 192.750  12
   2  -3  20 642.005 168.773   6
  -2   3  19 3861.44 431.968   6
  -2   3  19 3938.55 437.171   1
   2  -3  19 3237.70 362.556   6
   2  -3  18 11726.1 673.803   6
  -2   3  18 10656.5 700.180   1
  -2   3  18 9756.17 675.476   6
  -2   3  17 112.365 190.569   1
  -2   3  17 184.925 181.941   6
   2  -3  17 535.973 215.195   6
  -2   3  16 39835.3 1333.64   6
   2  -3  16 37037.4 1196.62   5
   2  -3  16 40068.4 1236.27   6
  -2   3  16 38752.2 1345.46   1
  -2   3  15 6947.53 588.082   1
  -2   3  15 6446.42 549.779   6
   2  -3  15 6587.29 510.045   5
   2  -3  15 6947.18 536.985   6
  -2   3  14 6060.12 517.434   6
   2  -3  14 5495.55 845.127  13
  -2   3  14 6445.99 711.445   2
  -2   3  14 6742.59 574.205   1
   2  -3  14 6357.83 500.942   5
   2  -3  14 5537.40 860.813  14
   2  -3  14 6030.32 500.069   6
   2  -3  13 1702.60 493.738  13
   2  -3  13 1391.04 448.626  14
  -2   3  13 2258.71 409.482   2
  -2   3  13 1403.01 406.914  14
   2  -3  12 16621.4 1285.39  13
  -2   3  12 15510.7 1028.69   2
  -2   3  12 15498.8 1058.97  14
   2  -3  12 17229.8 1358.17  14
   2  -3  11 1815.86 445.093  13
  -2   3  11 1855.52 389.393  14
   2  -3  11 1051.81 358.766  14
  -2   3  11 1200.96 327.960   2
   2  -3  10 2618.22 520.122  14
  -2   3  10 2065.07 380.517   2
  -2   3  10 1665.16 354.607  14
   2  -3  10 2333.63 472.985  13
   2  -3   9 10958.9 871.670  13
   2  -3   9 10739.5 906.783  14
  -2   3   9 10082.5 692.642  14
  -2   3   9 11342.3 798.085   2
  -2   3   8 52582.8 1629.80   2
   2  -3   8 56288.7 1801.83  13
  -2   3   8 56431.8 1499.17  14
   2  -3   8 54716.1 1892.14  14
  -2   3   7 35174.8 1287.83   2
  -2   3   7 39350.4 1153.71  14
   2  -3   7 36337.5 1349.75  13
   2  -3   7 36607.4 1438.65  14
  -2   3   6 31794.9 946.327  14
   2  -3   6 31132.1 1237.47  14
   2  -3   6 31253.7 1172.14  13
  -2   3   6 30176.1 1137.35   2
  -2   3   5 59644.5 1521.94   2
   2  -3   5 62035.5 1601.26  14
  -2   3   5 58433.3 1156.76  14
   2  -3   5 61376.2 1512.96  13
   2  -3   4 80352.4 1670.71  14
  -2   3   4 82048.3 1693.42   2
  -2   3   4 82710.6 1202.20  14
   2  -3   4 81021.6 1638.15  13
   2  -3   3 20735.5 785.378  13
  -2  -3  -3 22272.7 876.115   2
  -2   3   3 20810.2 541.831  14
  -2   3   3 21164.9 826.217   2
  -2   3   2 41680.4 1088.53   2
  -2   3   2 44877.8 751.557  14
   2  -3   2 43172.0 1051.78  13
   2  -3   1 2742.59 276.037  13
  -2  -3  -1 2712.28 307.430   2
  -2   3   1 2571.81 283.956   2
  -2  -3   0 255212. 2464.31  13
   2  -3   0 259310. 2355.89  13
  -2  -3   0 262520. 2610.88   2
  -2  -3   1 2966.28 285.581   2
   2  -3  -1 2458.74 247.719  13
   2   3   1 2790.37 300.499  14
  -2  -3   1 2627.26 274.382  13
  -2   3  -1 3146.35 281.333   2
  -2   3  -2 43493.0 929.094   2
  -2  -3   2 45641.8 1088.27  13
   2   3   2 45536.1 1164.17  14
  -2  -3   2 47021.0 1047.99   2
  -2   3  -3 21611.1 624.818   2
  -2  -3   3 21446.7 785.085  13
   2   3   3 21481.9 829.590  14
  -2  -3   3 21986.5 704.080   2
  -2   3  -4 82112.2 1151.44   2
  -2  -3   4 79237.9 1579.44  13
  -2  -3   4 80891.0 1324.47   2
   2   3   4 80230.1 1666.46  14
  -2  -3   5 58864.7 1461.14  13
  -2  -3   5 59466.6 1138.90   2
  -2   3  -5 57908.3 927.912   2
   2   3   5 57678.3 1496.96  14
   2   3   6 32781.0 1210.17  14
  -2  -3   6 33214.1 1167.04  13
  -2   3  -6 31465.7 661.590   2
  -2  -3   6 32975.0 852.660   2
  -2  -3   7 34868.6 1280.86  13
   2   3   7 35197.9 1341.14  14
  -2  -3   7 33944.4 862.452   2
   2   3   8 53227.8 1773.73  14
  -2  -3   8 53649.8 1699.98  13
   2   3   9 9901.61 848.491  14
  -2  -3   9 9981.74 804.655  13
   2   3  10 2476.68 481.175  14
  -2  -3  10 2066.81 425.482  13
   2   3  11 1451.45 415.542  14
  -2  -3  11 883.325 289.636  13
   2   3  12 16767.1 1278.96  14
  -2  -3  12 15644.9 1187.19  13
   2   3  13 1508.90 466.829  14
  -2  -3  13 1216.81 393.273  13
  -2  -3  14 4520.55 719.682  13
   2   3  14 5756.10 492.512   6
  -2  -3  14 5724.18 465.292   5
   2   3  14 5450.98 841.961  14
  -2  -3  14 6410.36 538.561  12
   2   3  15 5904.09 519.471   6
  -2  -3  15 6035.68 536.030  12
   2   3  15 6257.67 914.017  14
  -2  -3  15 4385.60 754.452  13
  -2  -3  15 6148.46 491.525   5
  -2  -3  16 42019.5 1371.63  12
   2   3  16 41017.8 1327.51   6
   2   3  17 408.427 239.654   6
  -2  -3  17 212.324 164.944  12
  -2  -3  18 11495.1 721.972  12
   2   3  18 10589.7 701.896   6
  -2  -3  19 4209.61 448.594  12
   2   3  19 4227.70 463.635   6
  -2  -3  20 750.638 250.123   1
   2   3  20 377.307 196.753   6
  -2  -3  20 386.762 156.036  12
  -2  -3  21 1495.04 229.225  12
   2   3  21 1795.64 283.092   6
  -2  -3  21 1814.15 298.023   1
   2   3  22 5355.23 400.176   6
  -2  -3  22 5472.38 436.501   1
  -2  -3  23 201.667 136.879   1
   2   3  23 92.7149 97.4998   6
  -2  -3  24 1954.04 191.383   1
   2   3  24 1779.72 168.600   6
  -2   4  23 2238.66 200.242   6
  -2   4  22 3357.42 304.102   6
   2  -4  22 3992.67 290.801  12
  -2   4  22 3414.93 277.528   1
  -2   4  21 6239.17 427.675   1
  -2   4  21 7757.67 508.711   6
   2  -4  21 6914.93 443.782  12
   2  -4  20 1755.01 279.169  12
  -2   4  20 1981.15 285.272   1
  -2   4  20 1902.69 297.327   6
   2  -4  19 7869.06 514.585   6
  -2   4  19 8982.10 634.200   6
  -2   4  19 8322.19 592.721   1
  -2   4  18 15902.4 833.200   1
   2  -4  18 15356.8 740.100   6
  -2   4  18 15531.0 843.299   6
  -2   4  17 8398.40 637.646   6
   2  -4  17 7757.37 553.598   6
   2  -4  17 8745.71 608.280   5
  -2   4  17 9433.59 673.423   1
  -2   4  16 10119.7 705.316   1
   2  -4  16 9830.94 631.295   5
  -2   4  16 9841.28 696.961   6
   2  -4  16 11016.8 650.957   6
   2  -4  15 21510.7 1722.75  13
  -2   4  15 22326.6 1012.85   1
   2  -4  15 20600.1 873.199   6
   2  -4  15 22435.5 930.203   5
  -2   4  15 21521.1 988.499   6
   2  -4  14 5375.33 858.559  13
  -2   4  14 5336.64 508.384   1
   2  -4  14 5632.24 471.557   5
  -2   4  14 6057.80 532.827   6
  -2   4  14 6266.97 694.773   2
   2  -4  14 5048.57 441.437   6
   2  -4  14 6077.66 529.156   7
   2  -4  13 4448.78 759.269  13
  -2   4  13 3396.15 521.192   2
  -2   4  12 4531.69 604.462  14
  -2   4  12 3313.41 508.421   2
   2  -4  12 3984.78 696.236  13
   2  -4  11 2429.09 508.821  13
  -2   4  11 2280.31 410.779  14
  -2   4  11 2640.75 445.390   2
  -2   4  10 761.774 267.546  14
  -2   4  10 773.553 240.267   2
   2  -4   9 1315.30 367.680  13
  -2   4   9 1808.08 379.908   2
  -2   4   9 1394.44 281.772  14
   2  -4   8 20284.0 1151.81  13
  -2   4   8 21865.0 969.913  14
  -2   4   7 35976.1 1153.92  14
   2  -4   7 33603.8 1383.26  13
  -2   4   6 6937.25 488.432  14
   2  -4   6 6302.82 574.964  13
  -2   4   5 107147. 1676.38  14
   2  -4   5 100392. 2115.28  13
   2  -4   4 10263.3 646.967  13
  -2   4   4 10149.5 485.921  14
  -2   4   3 110889. 1503.70  14
   2  -4   3 105278. 1959.29  13
  -2   4   3 110170. 2006.02   2
  -2   4   2 29857.6 775.626  14
  -2   4   2 28924.0 990.520   2
   2  -4   2 29303.4 993.538  13
  -2   4   1 98254.2 1710.72   2
   2  -4   1 97990.6 1728.77  13
  -2  -4  -1 98566.4 1829.33   2
   2  -4   0 111367. 1804.18  13
  -2  -4   0 114517. 1906.58  13
  -2   4   0 115956. 1776.45   2
  -2   4  -1 96135.1 1533.51   2
   2  -4  -1 101430. 1715.82  13
  -2  -4   1 97874.3 1693.48   2
   2   4   1 101565. 1921.91  14
  -2   4  -2 29509.9 809.935   2
  -2  -4   2 27822.3 972.040  13
  -2  -4   2 29033.8 893.790   2
   2   4   2 28765.7 1034.15  14
   2   4   3 103194. 1977.09  14
  -2  -4   3 103350. 1927.14  13
  -2  -4   3 104102. 1649.38   2
  -2   4  -3 108203. 1457.71   2
  -2  -4   4 10580.8 654.264  13
  -2  -4   4 9928.90 500.513   2
   2   4   4 9645.75 635.453  14
  -2   4  -4 10549.9 425.561   2
  -2  -4   5 105613. 2126.50  13
  -2  -4   5 101284. 1507.67   2
   2   4   5 105163. 2143.86  14
  -2   4  -5 102328. 1162.61   2
  -2  -4   6 7134.86 400.070   2
   2   4   6 7594.69 624.394  14
  -2  -4   6 6926.62 595.511  13
  -2  -4   7 36377.8 1403.52  13
   2   4   7 37231.9 1434.06  14
  -2  -4   8 21344.4 1148.82  13
   2   4   8 20786.0 1153.34  14
  -2  -4   9 1886.63 406.478  13
   2   4   9 1976.35 454.519  14
   2   4  10 941.997 393.064  14
  -2  -4  10 1378.36 411.657  13
   2   4  11 2383.82 527.763  14
  -2  -4  11 2562.59 506.383  13
  -2  -4  12 3092.77 578.865  13
   2   4  12 3299.30 627.831  14
   2   4  13 3755.05 688.074  14
  -2  -4  13 3252.20 648.713  13
   2   4  13 3819.02 403.576   6
  -2  -4  14 4291.77 764.103  13
  -2  -4  14 4634.52 482.130  12
   2   4  14 5158.80 488.078   6
   2   4  14 4534.22 762.257  14
  -2  -4  14 5019.13 439.969   5
  -2  -4  15 22381.5 1010.15  12
  -2  -4  15 18939.9 1566.95  13
   2   4  15 23117.4 1000.97   6
  -2  -4  15 21407.7 890.875   5
   2   4  15 19389.8 1583.12  14
   2   4  16 10258.4 690.106   6
  -2  -4  16 9152.01 617.400   5
  -2  -4  16 9884.21 691.140  12
   2   4  17 8108.27 618.432   6
  -2  -4  17 8718.95 655.145  12
  -2  -4  18 17758.5 887.534  12
   2   4  18 16383.4 861.635   6
   2   4  19 8676.35 620.691   6
  -2  -4  19 9494.11 633.904  12
  -2  -4  20 1826.95 287.814  12
   2   4  20 1730.08 299.691   6
  -2  -4  20 1686.19 319.541   1
  -2  -4  21 7503.83 468.402  12
  -2  -4  21 8167.88 558.185   1
   2   4  21 6605.66 479.057   6
   2   4  22 3418.77 322.341   6
  -2  -4  22 3589.03 278.042  12
  -2  -4  22 3800.09 354.834   1
  -2  -4  23 2305.45 249.025   1
   2   4  23 2200.26 225.273   6
  -2   5  23 280.043 91.0137   6
  -2   5  22 973.529 180.051   6
   2  -5  22 1236.95 177.173  12
  -2   5  21 1648.96 254.939   6
   2  -5  21 987.289 191.498  12
  -2   5  20 493.532 161.607   1
  -2   5  20 329.792 181.462   6
   2  -5  20 293.759 169.180  12
  -2   5  19 1263.90 240.525   1
  -2   5  19 1168.78 271.853   6
  -2  -5 -18 1680.61 299.204  10
   2  -5  18 2178.47 335.619   5
  -2   5  18 2650.45 364.268   1
  -2   5  18 2088.97 341.777   6
  -2   5  17 3589.31 415.244   1
  -2  -5 -17 3788.30 431.104  10
  -2   5  17 3744.99 443.628   6
   2  -5  17 4165.11 439.754   5
   2  -5  16 3550.65 381.191   6
  -2   5  16 3403.40 436.520   6
   2  -5  16 3650.04 417.365   5
  -2   5  16 4192.59 470.385   1
  -2   5  15 532.701 213.992   6
   2  -5  15 458.777 193.204   6
  -2   5  15 944.796 287.228   1
   2  -5  15 954.153 253.678   5
  -2   5  14 9058.61 651.070   1
   2  -5  14 9932.78 628.357   5
   2  -5  14 9057.01 580.662   6
   2  -5  14 7896.01 1081.29  13
  -2   5  14 8824.21 643.214   6
  -2   5  14 8976.66 915.227   2
   2  -5  14 10409.6 690.980   7
   2  -5  13 11627.4 707.800   7
  -2   5  13 11781.5 733.744   1
   2  -5  13 9886.88 1156.18  13
  -2   5  13 8889.82 884.875   2
   2  -5  13 10586.1 632.252   5
  -2   5  13 10032.0 668.838   6
  -2   5  12 1049.99 323.414   2
   2  -5  12 1822.04 483.650  13
   2  -5  11 8263.89 927.869  13
  -2   5  11 6900.26 728.013   2
  -2   5  10 6916.65 656.284  14
   2  -5  10 7467.75 843.983  13
  -2   5  10 7145.91 726.517   2
  -2   5   9 32524.6 1323.81  14
   2  -5   9 33147.6 1638.33  13
  -2   5   9 35178.3 1546.27   2
   2  -5   8 29927.1 1468.67  13
  -2   5   8 29409.8 1183.87  14
   2  -5   7 21802.2 1196.35  13
  -2   5   7 19094.0 904.318  14
   2  -5   6 6242.16 615.252  13
  -2   5   6 7028.71 517.527  14
  -2   5   5 28173.4 942.262  14
   2  -5   5 25914.9 1174.81  13
   2  -5   4 36048.5 1326.39  13
  -2   5   4 37254.1 1036.37  14
   2  -5   3 30546.4 1161.39  13
  -2   5   3 31708.7 932.753  14
  -2   5   2 6511.51 433.242  14
   2  -5   2 6869.83 546.330  13
  -2   5   2 6089.85 507.409   2
  -2   5   1 29977.5 1034.45   2
   2  -5   1 27012.9 1030.42  13
   2  -5   0 20440.3 883.079  13
  -2   5   0 19517.2 792.245   2
  -2  -5   0 18385.3 870.909  13
   2   5   1 31967.0 1208.65  14
  -2  -5   1 27630.0 1064.79  13
  -2   5  -1 29082.3 915.839   2
   2  -5  -1 30692.4 1075.97  13
  -2  -5   2 5631.43 503.650  13
  -2   5  -2 6179.88 408.269   2
  -2  -5   2 5454.42 439.103   2
   2   5   2 6247.02 555.135  14
  -2  -5   3 30416.8 1171.22  13
  -2  -5   3 29050.5 938.922   2
  -2   5  -3 30510.6 829.420   2
   2   5   3 30276.4 1188.92  14
  -2  -5   4 35924.3 1316.30  13
  -2  -5   4 35462.9 996.968   2
   2   5   4 36873.4 1329.77  14
  -2   5  -4 39409.9 855.276   2
  -2  -5   5 26272.8 1168.76  13
   2   5   5 26924.2 1173.59  14
  -2  -5   5 26438.2 815.200   2
  -2  -5   6 7533.11 672.088  13
   2   5   6 7577.97 666.998  14
   2   5   7 21198.0 1140.13  14
  -2  -5   7 22540.9 1191.67  13
   2   5   8 29213.0 1404.01  14
  -2  -5   8 29252.1 1435.89  13
  -2  -5   9 32165.9 1578.60  13
   2   5   9 33479.9 1591.69  14
   2   5  10 7825.06 867.743  14
  -2  -5  10 7273.92 803.441  13
  -2  -5  11 6862.12 832.551  13
   2   5  11 8406.50 934.161  14
  -2  -5  12 1537.57 453.704  13
   2   5  12 920.886 452.166  14
   2   5  13 11893.5 701.475   6
  -2  -5  13 11285.8 715.371  12
  -2  -5  13 12191.3 655.363   5
   2   5  13 12331.7 1211.60  14
  -2  -5  13 10129.4 1104.07  13
   2   5  14 9753.91 658.380   6
  -2  -5  14 9447.74 1062.02  13
  -2  -5  14 10610.9 711.812  12
  -2  -5  14 9318.90 601.727   5
   2   5  14 9457.63 1101.70  14
  -2  -5  15 762.238 216.841  12
   2   5  15 1087.36 296.642   6
  -2  -5  15 987.410 249.652   5
   2   5  16 3719.72 451.881   6
  -2  -5  16 3487.12 440.756  12
  -2  -5  16 4023.06 428.689   5
  -2  -5  17 4550.79 486.085  12
   2   5  17 3922.51 452.598   6
  -2  -5  18 1817.55 327.113  12
   2   5  18 2229.04 348.867   6
  -2  -5  19 1071.52 260.382  12
   2   5  19 1469.78 297.258   6
   2   5  20 121.434 165.573   6
  -2  -5  20 255.483 160.501  12
  -2  -5  20 262.646 178.946   1
   2   5  21 1130.55 235.017   6
  -2  -5  21 1162.78 238.871   1
  -2  -5  21 1304.37 216.690  12
  -2  -5  22 1093.32 163.974  12
   2   5  22 1274.28 202.605   6
  -2  -5  22 1314.39 208.524   1
   2   5  23 67.0967 81.0079   6
  -2  -5  23 82.5518 101.835   1
   2  -6  23 6357.98 322.510   1
  -2   6  22 1029.08 166.291   6
   2  -6  22 1031.34 160.351  12
  -2   6  21 520.388 163.534   6
   2  -6  21 372.746 139.379  12
   2  -6  20 6931.46 500.445  12
  -2   6  20 6895.37 503.659   6
   2  -6  19 1493.76 279.741  12
  -2   6  19 1372.15 274.075   6
  -2   6  18 2147.28 353.525   6
  -2  -6 -18 2203.65 334.299  10
   2  -6  18 2345.03 339.273   5
  -2   6  17 4163.53 478.708   6
  -2  -6 -17 4314.79 450.643  10
   2  -6  17 4026.76 426.942   5
   2  -6  16 478.625 219.410   5
  -2  -6 -16 270.851 208.384  10
  -2   6  16 127.274 197.717   6
  -2   6  15 9250.44 686.218   6
   2  -6  15 8713.25 610.518   5
  -2  -6 -15 8128.65 642.257  10
   2  -6  15 8738.47 648.603   7
   2  -6  14 6566.50 921.330  13
  -2   6  14 8123.42 934.719   2
   2  -6  14 7786.80 577.850   5
  -2   6  14 8323.23 650.354   6
   2  -6  14 8092.29 626.980   7
  -2   6  13 5230.96 529.646   6
   2  -6  13 4785.09 441.702   5
  -2   6  13 4076.58 620.186   2
   2  -6  13 3646.97 740.164  13
   2  -6  13 4781.01 482.202   7
   2  -6  12 5597.64 508.124   7
  -2   6  12 5189.34 690.460   2
  -2   6  12 5528.80 522.170   6
   2  -6  12 5525.02 844.428  13
   2  -6  11 4340.97 716.251  13
  -2   6  11 4268.98 605.450   2
   2  -6  10 10721.9 1045.60  13
  -2   6  10 12101.2 994.912   2
  -2   6   9 7140.24 671.585  14
   2  -6   9 6852.44 794.927  13
  -2   6   8 13478.2 871.646  14
   2  -6   8 12901.4 1025.08  13
   2  -6   7 10896.2 974.387  13
  -2   6   7 11806.6 767.698  14
  -2   6   6 16833.1 841.170  14
   2  -6   6 16405.9 1068.80  13
  -2   6   5 61622.9 1521.52  14
   2  -6   5 62373.2 1963.05  13
  -2   6   4 47477.5 1291.36  14
   2  -6   4 48902.5 1682.83  13
   2  -6   3 3767.40 476.455  13
  -2   6   3 3524.40 360.732  14
  -2   6   2 48884.2 1319.97  14
   2  -6   2 47936.3 1556.62  13
  -2   6   2 48168.3 1468.98   2
  -2   6   1 39715.9 1276.99   2
   2  -6   1 39326.0 1372.80  13
  -2  -6   0 16132.7 905.213  13
   2  -6   0 14163.0 825.132  13
  -2   6   0 14936.1 756.188   2
   2   6   1 39322.0 1473.36  14
  -2  -6   1 39064.9 1406.11  13
  -2   6  -1 40244.2 1164.79   2
   2  -6  -1 40018.5 1372.85  13
  -2  -6   2 42697.7 1484.81  13
  -2   6  -2 45814.3 1177.79   2
   2   6   3 5172.09 564.724  14
  -2   6  -3 3746.18 324.880   2
  -2  -6   3 4334.59 503.512  13
   2   6   4 47336.5 1638.70  14
  -2  -6   4 46373.3 1641.50  13
   2   6   5 64773.4 1947.99  14
  -2  -6   5 60726.1 1928.32  13
  -2  -6   6 17011.3 1076.24  13
   2   6   6 18024.0 1070.46  14
   2   6   7 11145.6 883.218  14
  -2  -6   7 10615.7 902.488  13
  -2  -6   8 12450.1 1012.23  13
   2   6   8 13630.4 1005.35  14
  -2  -6   9 6694.51 789.827  13
   2   6   9 7770.37 815.460  14
  -2  -6  10 8521.54 922.347  13
   2   6  10 11580.8 1038.39  14
  -2  -6  11 3443.91 636.666  13
   2   6  11 5281.76 824.607  14
   2   6  12 6103.10 870.292  14
   2   6  12 5494.02 479.992   6
  -2  -6  12 5411.55 512.636  12
  -2  -6  12 4791.91 818.090  13
  -2  -6  12 5388.80 458.084   5
   2   6  13 4847.50 808.747  14
  -2  -6  13 3513.90 699.508  13
  -2  -6  13 4926.74 455.117   5
   2   6  13 5288.51 512.140   6
  -2  -6  13 4536.51 481.129  12
   2   6  14 8288.43 1076.10  14
  -2  -6  14 7761.87 615.022  12
  -2  -6  14 7729.46 564.394   5
   2   6  14 8309.24 622.072   6
  -2  -6  14 7000.80 950.656  13
  -2  -6  15 9655.71 696.084  12
   2   6  15 9300.60 663.981   6
  -2  -6  15 8851.86 611.497   5
  -2  -6  16 434.928 207.951   5
   2   6  16 270.470 185.721   6
  -2  -6  16 123.459 205.224  12
   2   6  17 4436.20 469.287   6
  -2  -6  17 4469.42 472.628  12
  -2  -6  17 3456.93 398.195   5
  -2  -6  18 2928.86 397.430  12
   2   6  18 2250.29 349.778   6
  -2  -6  19 1809.25 288.846  12
   2   6  19 1502.12 286.127   6
  -2  -6  20 7254.74 516.521   1
  -2  -6  20 7072.51 500.554  12
   2   6  20 6647.49 491.770   6
   2   6  21 448.935 172.646   6
  -2  -6  21 463.193 154.362  12
  -2  -6  21 478.907 162.747   1
  -2  -6  22 1147.44 186.952   1
   2   6  22 1163.98 195.453   6
  -2  -6  22 1161.54 162.402  12
   2   6  23 6289.13 314.019   6
   2  -7  22 647.445 126.074  12
  -2   7  22 838.601 143.379   6
  -2   7  21 1574.41 228.422   6
   2  -7  21 2500.41 264.237  12
  -2   7  20 2439.13 297.067   6
   2  -7  20 2822.11 317.471  12
  -2   7  19 2266.17 325.317   6
   2  -7  19 1648.20 289.302  12
   2  -7  18 8421.97 563.315   5
  -2  -7 -18 6863.17 509.280  10
  -2   7  18 7466.20 576.947   6
   2  -7  17 5098.06 463.542   5
  -2  -7 -17 4919.46 470.031  10
  -2   7  17 4715.63 490.867   6
  -2   7  16 1963.36 354.914   6
  -2  -7 -16 1333.14 299.192  10
   2  -7  16 2187.04 344.665   5
  -2   7  15 4924.16 515.748   6
  -2  -7 -15 5183.38 527.484  10
   2  -7  15 5374.74 498.865   5
   2  -7  15 5526.21 528.990   7
  -2  -7 -14 3192.35 434.000  10
  -2   7  14 2893.18 402.190   6
   2  -7  14 2725.96 388.642   7
   2  -7  14 3444.66 411.099   5
   2  -7  13 4789.94 506.837   7
  -2  -7 -13 4735.74 511.422  10
   2  -7  13 4895.82 839.747  13
   2  -7  13 4896.64 471.007   5
  -2   7  13 4882.52 704.962   2
  -2   7  13 5290.58 541.335   6
   2  -7  12 9533.04 1131.05  13
   2  -7  12 10918.3 714.082   7
  -2   7  12 11198.0 1045.49   2
  -2   7  12 10857.0 734.531   6
  -2  -7 -12 10226.7 722.444  10
  -2   7  11 14493.8 1181.60   2
   2  -7  11 13486.0 766.125   7
   2  -7  11 13437.9 1287.31  13
  -2   7  11 13568.0 800.942   6
  -2   7  10 1293.75 377.467   2
   2  -7  10 314.259 331.223  13
  -2   7   9 22009.9 1383.48   2
   2  -7   9 22015.2 1493.23  13
   2  -7   8 13789.7 1142.53  13
  -2   7   7 55031.0 1690.17  14
   2  -7   7 54543.2 2138.74  13
  -2   7   6 3691.78 436.793  14
   2  -7   6 4172.98 613.589  13
  -2   7   5 10015.7 677.805  14
   2  -7   5 9909.57 859.518  13
  -2   7   4 8887.98 620.696  14
   2  -7   4 8855.14 788.794  13
  -2   7   3 6618.92 537.984  14
   2  -7   3 7120.40 703.748  13
  -2   7   2 11109.0 765.213   2
   2  -7   2 10845.9 815.236  13
  -2   7   2 11330.2 710.229  14
   2  -7   1 86885.4 2257.46  13
  -2   7   1 87955.0 2031.12   2
   2  -7   0 64408.6 1915.76  13
  -2  -7   0 63736.1 1966.98  13
  -2   7   0 63549.8 1659.68   2
   2  -7  -1 91015.1 2285.22  13
   2   7   1 92462.6 2460.85  14
  -2   7  -1 89041.6 1866.48   2
   2   7   2 11944.5 904.438  14
  -2   7  -2 10440.3 619.370   2
  -2  -7   2 11834.5 870.144  13
  -2  -7   3 5747.93 633.311  13
   2   7   3 6474.55 676.721  14
  -2  -7   4 10251.9 866.700  13
   2   7   4 9728.13 816.131  14
   2   7   5 9795.14 823.958  14
  -2  -7   5 9982.77 866.257  13
   2   7   6 3788.14 536.136  14
  -2  -7   6 3823.82 573.867  13
   2   7   7 55846.6 2054.49  14
  -2  -7   7 54080.0 2125.79  13
  -2  -7   8 11632.1 1030.32  13
   2   7   8 12514.2 1028.38  14
   2   7   9 21552.9 1396.54  14
  -2  -7   9 23416.3 1510.44  13
   2   7  10 1190.01 503.766  14
  -2  -7  10 969.225 359.957  13
  -2  -7  11 13824.9 800.123  12
  -2  -7  11 13537.8 1264.73  13
   2   7  11 14847.7 1303.03  14
   2   7  11 13456.2 744.985   6
  -2  -7  12 10404.6 716.789  12
  -2  -7  12 9993.65 1138.49  13
  -2  -7  12 9927.66 613.085   5
   2   7  12 9604.28 654.263   6
  -2  -7  13 3951.51 464.942  12
  -2  -7  13 4350.59 823.933  13
   2   7  13 4414.79 464.414   6
  -2  -7  13 4649.84 441.181   5
   2   7  13 4334.42 793.399  14
  -2  -7  14 3198.69 421.801  12
   2   7  14 3380.62 423.686   6
  -2  -7  14 3183.80 375.175   5
  -2  -7  15 4701.15 508.954  12
   2   7  15 4840.21 498.994   6
  -2  -7  15 4749.74 461.805   5
  -2  -7  16 2126.73 357.195  12
   2   7  16 1307.83 289.592   6
  -2  -7  16 1668.56 305.030   5
  -2  -7  17 5357.42 520.830  12
  -2  -7  17 5102.68 443.644   5
   2   7  17 5264.39 499.037   6
   2   7  18 8116.40 584.890   6
  -2  -7  18 8596.44 611.714  12
  -2  -7  19 1543.95 277.709  12
  -2  -7  19 1804.10 272.619   1
   2   7  19 1736.17 277.754   6
   2   7  20 2643.25 306.710   6
  -2  -7  20 2829.58 317.350   1
  -2  -7  20 2711.44 312.288  12
  -2  -7  21 2321.75 253.958  12
  -2  -7  21 2610.76 267.912   1
   2   7  21 2048.50 251.509   6
   2   7  22 704.229 145.211   6
  -2  -7  22 850.014 146.470   1
  -2  -7  22 843.494 137.500  12
  -2   8  21 729.261 154.569   6
   2  -8  21 699.009 148.799  12
   2  -8  20 1276.03 220.723  12
  -2   8  20 1443.05 229.254   6
  -2   8  19 344.477 184.221   6
   2  -8  19 486.308 187.608  12
  -2  -8 -19 225.534 127.536  10
   2  -8  18 327.885 222.454  12
   2  -8  18 195.957 146.143   5
  -2  -8 -18 272.083 139.797  10
  -2   8  18 502.479 193.378   6
  -2   8  17 858.219 282.452   6
  -2  -8 -17 615.690 227.033  10
   2  -8  17 1191.27 270.361   5
  -2   8  16 1816.87 348.969   6
   2  -8  16 1366.32 296.187   5
  -2  -8 -16 1096.46 268.582  10
  -2   8  15 2652.83 409.450   6
  -2  -8 -15 3641.25 438.184  10
   2  -8  15 2592.01 369.292   5
   2  -8  15 3005.11 421.263   7
  -2   8  14 7639.94 651.403   6
   2  -8  14 7510.91 578.678   5
   2  -8  14 8255.33 644.967   7
  -2  -8 -14 6908.26 606.417  10
   2  -8  13 4795.55 506.672   7
  -2  -8 -13 4357.91 498.444  10
  -2   8  13 4853.32 536.875   6
   2  -8  12 1883.76 344.092   7
   2  -8  12 1616.12 550.968  13
  -2  -8 -12 2469.23 403.924  10
  -2   8  12 2080.76 381.880   6
  -2   8  12 1336.42 457.382   2
  -2   8  11 4403.07 502.804   6
   2  -8  11 3974.53 456.217   7
   2  -8  11 4821.55 860.375  13
  -2  -8 -11 4176.77 493.018  10
  -2   8  11 4088.37 667.375   2
   2  -8  10 613.560 227.960   7
  -2   8  10 641.539 234.895   6
  -2  -8 -10 733.241 228.711  10
   2  -8  10 621.637 410.216  13
  -2   8  10 901.891 299.306   2
  -2   8   9 14273.1 1175.97   2
   2  -8   9 14298.0 1288.30  13
  -2  -8  -9 14537.2 821.803  10
   2  -8   8 12946.4 1165.90  13
  -2   8   8 11723.6 1046.13   2
   2  -8   7 9139.65 957.737  13
  -2   8   6 94.5701 305.636  14
   2  -8   6 403.578 287.648  13
  -2   8   5 6629.37 610.310  14
   2  -8   5 7388.42 802.149  13
  -2   8   4 12629.1 817.964  14
   2  -8   4 12363.6 997.567  13
   2  -8   3 7775.66 771.415  13
  -2   8   3 7942.29 721.737   2
  -2   8   3 8205.92 665.692  14
   2  -8   2 1760.25 400.628  13
  -2   8   2 1932.07 366.231   2
  -2   8   2 1607.69 322.715  14
  -2   8   1 13827.2 871.720   2
   2  -8   1 12900.1 963.976  13
  -2   8   1 13397.2 860.621  14
  -2  -8   0 62105.8 2114.83  13
   2   8   0 62371.5 2184.68  14
   2  -8   0 62492.9 2059.28  13
  -2   8   0 61500.8 1746.18   2
  -2  -8   1 13982.9 1019.75  13
  -2   8  -1 12820.8 762.934   2
   2   8   1 14564.9 1072.06  14
  -2  -8   2 1307.56 377.983  13
   2   8   2 1549.89 405.524  14
  -2  -8   3 7481.37 781.105  13
   2   8   3 8171.25 808.607  14
   2   8   4 13615.2 1034.18  14
  -2  -8   4 12081.1 996.951  13
  -2  -8   5 5192.77 682.875  13
   2   8   5 5852.52 698.655  14
  -2  -8   6 468.760 292.550  13
   2   8   6 746.309 290.919  14
  -2  -8   7 8267.08 898.266  13
   2   8   7 7474.17 820.521  14
  -2  -8   8 11917.2 1102.14  13
   2   8   8 11658.8 1073.13  14
  -2  -8   9 12842.8 1193.56  13
   2   8   9 13337.9 1155.40  14
  -2  -8  10 962.204 386.310  13
  -2  -8  10 671.367 252.303  12
   2   8  10 1099.21 520.440  14
  -2  -8  10 384.132 187.828   8
  -2  -8  11 5096.36 823.768  13
  -2  -8  11 4743.80 498.569  12
   2   8  11 5873.40 973.270  14
   2   8  11 3950.40 425.981   6
  -2  -8  11 3704.41 376.934   8
  -2  -8  12 2833.18 661.778  13
  -2  -8  12 1845.06 348.015  12
   2   8  12 2007.47 334.158   6
  -2  -8  12 2221.59 315.848   5
  -2  -8  13 5499.55 544.240  12
   2   8  13 4706.64 484.918   6
  -2  -8  13 5104.33 475.580   5
  -2  -8  14 6506.67 589.003  12
  -2  -8  14 7419.34 554.287   5
   2   8  14 7337.84 584.511   6
  -2  -8  15 2794.31 413.496  12
   2   8  15 2910.57 397.973   6
  -2  -8  15 2729.18 372.232   5
   2   8  16 1915.97 339.970   6
  -2  -8  16 1469.99 307.700  12
  -2  -8  16 1356.70 279.491   5
   2   8  17 592.310 208.895   6
  -2  -8  17 656.685 211.061   5
  -2  -8  17 852.795 266.541  12
   2   8  18 175.983 144.909   6
  -2  -8  18 403.977 187.540  12
  -2  -8  19 380.824 174.042  12
   2   8  19 569.191 184.069   6
  -2  -8  19 269.954 146.351   1
  -2  -8  20 1458.65 213.303   1
   2   8  20 1059.95 194.279   6
  -2  -8  20 1466.41 229.145  12
  -2  -8  21 708.566 155.748  12
  -2  -8  21 773.108 141.041   1
   2   8  21 616.098 151.273   6
   2  -9  21 26.4038 78.7105  12
  -2   9  21 1505.58 189.127   6
   2  -9  20 701.130 166.187  12
  -2   9  20 629.286 154.454   6
  -2   9  19 803.668 192.361   6
  -2  -9 -19 500.116 129.078  10
   2  -9  19 451.249 175.115  12
   2  -9  18 686.519 206.392  12
  -2  -9 -18 615.240 177.962  10
   2  -9  18 846.726 204.471   5
  -2   9  18 890.498 224.247   6
   2  -9  17 943.896 248.201  12
  -2  -9 -17 742.058 216.765  10
   2  -9  17 672.313 199.457   5
  -2   9  17 886.636 233.567   6
  -2   9  16 1176.83 307.527   6
   2  -9  16 1555.66 297.419   5
  -2  -9 -16 1217.37 265.313  10
  -2   9  15 3812.87 467.754   6
  -2  -9 -15 3331.85 428.162  10
   2  -9  15 3987.52 427.015   5
   2  -9  15 3531.01 427.272   7
   2  -9  14 21610.8 1025.10   7
  -2  -9 -14 23410.5 1071.04  10
   2  -9  14 23864.9 980.530   5
  -2   9  14 23400.0 1098.81   6
  -2   9  13 5734.79 577.094   6
  -2  -9 -13 5485.81 544.968  10
   2  -9  13 5452.20 540.226   7
  -2  -9 -12 25751.2 1152.59  10
   2  -9  12 23715.4 1079.29   7
  -2   9  12 24077.4 1138.29   6
  -2   9  11 8365.89 683.951   6
  -2  -9 -11 7935.77 655.810  10
   2  -9  11 7889.06 1057.09  13
   2  -9  11 9730.58 701.409   7
  -2   9  10 13640.0 1217.13   2
  -2  -9 -10 11138.8 763.696  10
   2  -9  10 11850.3 1239.20  13
   2  -9  10 12359.5 767.677   7
  -2   9  10 12904.4 812.474   6
   2  -9   9 2664.36 629.789  13
   2  -9   9 3299.92 404.980   7
  -2   9   9 2704.62 404.881   6
  -2  -9  -9 2753.86 424.942  10
  -2   9   9 3381.70 601.877   2
  -2   9   8 30641.0 1738.72   2
  -2   9   8 28200.8 1153.29   6
   2  -9   8 29037.4 1823.67  13
  -2  -9  -8 29348.9 1178.77  10
   2  -9   8 29134.0 1114.20   7
   2  -9   7-248.039 314.244  13
  -2   9   7-291.474 190.048   2
   2  -9   6 2188.25 521.368  13
  -2   9   6 2319.73 517.459   2
   2  -9   5 11628.0 1064.76  13
  -2   9   5 12960.6 1051.25   2
  -2   9   4 5738.89 676.526   2
   2  -9   4 5409.86 713.797  13
  -2   9   4 5195.55 581.564  14
  -2   9   3 12800.0 894.962  14
   2  -9   3 12601.5 1060.54  13
  -2   9   3 14495.5 1025.41   2
   2  -9   2 11459.5 983.319  13
  -2   9   2 11447.7 857.990  14
  -2   9   2 11300.3 874.255   2
   2  -9   1 9531.32 893.127  13
  -2   9   1 10449.1 808.379   2
  -2   9   1 9386.48 799.747  14
   2   9   0 1518.18 417.970  14
   2  -9   0 1735.47 383.707  13
  -2   9   0 1981.99 355.599   2
  -2  -9   1 8676.67 896.780  13
   2   9   1 10509.0 998.907  14
  -2  -9   2 10748.4 977.426  13
   2   9   2 10531.3 985.559  14
  -2  -9   3 12070.3 1054.65  13
   2   9   3 13707.6 1108.77  14
  -2  -9   4 4966.24 714.864  13
   2   9   4 6747.90 798.374  14
   2   9   5 12901.8 1100.31  14
  -2  -9   5 11796.1 1080.91  13
  -2  -9   6 2071.19 521.009  13
   2   9   6 1772.28 444.401  14
  -2  -9   7 128.226 337.005  13
   2   9   7-303.981 386.590  14
   2   9   8 28480.4 1706.30  14
  -2  -9   8 26866.7 968.655   8
  -2  -9   8 26640.5 1736.18  13
   2  -9  -8 26643.4 1023.45  10
  -2  -9   9 3231.14 412.830  12
   2  -9  -9 2695.06 360.512  10
  -2  -9   9 3431.92 731.277  13
  -2  -9   9 3031.45 359.774   8
   2   9   9 2227.74 588.605  14
  -2  -9  10 12972.5 794.461  12
  -2  -9  10 12445.8 677.217   8
   2   9  10 14143.0 1314.13  14
   2  -9 -10 11591.0 694.593  10
  -2  -9  10 12221.9 1253.43  13
  -2  -9  11 8034.90 548.610   8
   2   9  11 9388.08 1195.36  14
  -2  -9  11 7771.98 643.875  12
   2   9  11 8546.13 620.654   6
  -2  -9  11 8438.04 1105.50  13
  -2  -9  12 24689.0 971.486   5
   2   9  12 21862.2 978.678   6
  -2  -9  12 25181.0 1133.12  12
  -2  -9  13 4844.18 518.158  12
  -2  -9  13 5112.32 469.940   5
   2   9  13 4866.40 485.972   6
   2   9  14 22753.6 988.422   6
  -2  -9  14 24074.5 1093.05  12
  -2  -9  14 23413.7 942.745   5
  -2  -9  15 2938.88 362.207   5
  -2  -9  15 3462.77 443.425  12
   2   9  15 3324.12 396.603   6
   2   9  16 1323.15 264.098   6
  -2  -9  16 1373.70 285.156  12
  -2  -9  16 831.664 214.566   5
  -2  -9  17 797.656 227.392  12
   2   9  17 631.200 206.014   6
  -2  -9  17 865.808 208.139   5
  -2  -9  18 476.744 189.696  12
  -2  -9  18 622.465 175.780   1
   2   9  18 458.859 165.615   6
   2   9  19 494.869 160.059   6
  -2  -9  19 531.013 164.575  12
  -2  -9  19 821.891 165.141   1
   2   9  20 571.146 141.285   6
  -2  -9  20 868.635 173.282  12
  -2  -9  21 32.7464 84.4561  12
   2 -10  20 1582.04 184.813  12
  -2  10  20 1890.92 196.801   6
   2 -10  19 3154.00 295.428  12
  -2  10  19 3155.11 292.595   6
   2 -10  18 2473.82 302.188  12
  -2 -10 -18 2172.68 241.120  10
  -2  10  18 2644.55 305.768   6
   2 -10  18 2209.48 256.153   5
   2 -10  17 748.918 223.644   5
  -2 -10 -17 582.320 186.944  10
   2 -10  17 546.498 196.518  12
  -2  10  17 761.341 229.114   6
   2 -10  16 625.062 215.516  12
  -2  10  16 185.089 172.967   6
  -2 -10 -16 320.852 174.825  10
   2 -10  16 200.886 174.105   5
   2 -10  15 436.884 213.666   5
  -2 -10 -15 469.178 214.943  10
  -2  10  15 267.829 214.527   6
  -2  10  14 11448.7 757.956   6
   2 -10  14 11872.6 755.113   7
   2 -10  14 11222.7 670.112   5
  -2 -10 -14 10576.0 702.294  10
   2 -10  13 9247.42 684.870   7
  -2 -10 -13 9508.76 703.021  10
  -2  10  13 9976.40 734.337   6
  -2 -10 -12 11723.6 788.094  10
   2 -10  12 11091.1 751.513   7
  -2  10  12 11624.2 797.375   6
  -2  10  11 19334.9 1025.91   6
   2 -10  11 19825.1 1001.80   7
  -2 -10 -11 20464.2 1032.35  10
  -2 -10 -10 7986.46 669.039  10
   2 -10  10 8132.14 652.655   7
  -2  10  10 7718.09 641.746   6
   2 -10   9 655.949 216.120   7
  -2 -10  -9 395.095 233.779  10
   2 -10   9 1027.40 448.005  13
  -2  10   9 669.386 313.840   2
  -2  10   9 733.018 267.783   6
   2 -10   8 12177.6 759.135   7
  -2  10   8 10534.9 1073.31   2
   2 -10   8 10292.3 1146.78  13
  -2  10   8 12333.4 795.791   6
  -2 -10  -8 10067.7 724.238  10
  -2 -10  -7 6455.44 583.239  10
   2 -10   7 7190.82 574.354   7
  -2  10   7 6483.28 570.190   6
   2 -10   7 6849.90 946.836  13
  -2  10   7 6214.03 812.882   2
  -2  10   6 7465.20 853.859   2
  -2 -10  -6 5392.82 532.558  10
  -2  10   6 6227.64 558.478   6
   2 -10   6 6078.41 513.973   4
   2 -10   6 6210.48 543.219   7
   2 -10   6 5371.82 799.054  13
  -2 -10  -5 5886.69 534.256  10
   2 -10   5 5808.40 815.965  13
   2 -10   5 6198.65 517.463   7
  -2  10   5 5653.62 725.112   2
   2 -10   5 5690.40 493.194   4
   2 -10   4 1449.33 425.506  13
  -2  10   4 1234.64 357.752   2
  -2  10   3 7020.34 756.415   2
   2 -10   3 7625.25 888.948  13
   2 -10   2 1561.41 423.042  13
  -2  10   2 2017.71 414.357   2
  -2  10   1 16191.4 1065.26   2
   2 -10   1 16260.2 1258.51  13
  -2  10   1 17727.5 1162.90  14
   2  10  -1 17216.5 1355.95  14
  -2  10   0-125.438 191.836  14
   2  10   0-327.224 322.284  14
   2  10   1 18728.3 1398.31  14
   2  10   2 1648.68 467.801  14
  -2 -10   2 1463.08 461.231  13
  -2 -10   3 7091.12 877.317  13
   2  10   3 7663.32 903.463  14
  -2 -10   4 1366.09 262.291  11
   2  10   4 1449.39 449.291  14
  -2 -10   4 935.092 367.079  13
  -2 -10   5 6067.44 484.450  11
   2 -10  -5 5908.37 507.040  10
   2  10   5 6238.28 821.960  14
  -2 -10   5 5690.67 803.073  13
  -2 -10   6 6281.75 519.052  11
  -2 -10   6 5588.04 839.415  13
   2 -10  -6 5284.53 483.437  10
   2  10   6 6205.15 829.639  14
  -2 -10   6 6373.10 498.236   8
  -2 -10   7 6898.35 920.401  13
   2  10   7 6401.03 881.137  14
   2 -10  -7 6378.14 531.430  10
  -2 -10   7 6824.43 517.013   8
  -2 -10   8 8363.40 1067.94  13
   2 -10  -8 10906.3 687.829  10
   2  10   8 7550.39 935.439  14
  -2 -10   8 9744.70 662.334  12
  -2 -10   8 9918.14 634.420   8
   2 -10  -9 268.401 200.747  10
  -2 -10   9 943.189 263.991  12
   2  10   9-839.072 538.773  14
  -2 -10   9 1975.41 603.662  13
  -2 -10   9 687.403 247.159   8
  -2 -10  10 7976.83 642.346  12
  -2 -10  10 7385.03 535.670   8
   2 -10 -10 6826.62 550.556  10
  -2 -10  11 21164.3 1028.17  12
  -2 -10  11 19842.7 855.213   8
   2 -10 -11 20638.4 914.928  10
   2  10  12 10605.8 685.357   6
  -2 -10  12 10309.6 741.223  12
  -2 -10  12 10406.6 603.070   8
  -2 -10  12 10794.8 647.691   5
   2  10  13 8989.62 619.765   6
  -2 -10  13 9424.39 602.868   5
  -2 -10  13 9814.24 710.429  12
  -2 -10  14 11976.5 758.905  12
  -2 -10  14 11238.6 645.946   5
   2  10  14 9849.79 621.437   6
   2  10  15-53.4614 154.566   6
  -2 -10  15 517.806 223.472  12
  -2 -10  15 252.551 172.922   5
  -2 -10  16 160.235 161.929  12
   2  10  16 376.026 171.855   6
  -2 -10  16 243.774 158.196   5
   2  10  17 19.7078 109.443   6
  -2 -10  17 639.099 182.981   5
  -2 -10  17 510.499 192.742  12
   2  10  18 2326.01 257.302   6
  -2 -10  18 2331.32 289.676  12
   2 -10 -19 2046.50 194.562   4
   2  10  19 2540.95 241.239   6
  -2 -10  20 1808.38 199.677  12
  -2  11  19 1497.36 177.358   6
   2 -11  19 1732.89 190.586  12
  -2  11  18 2272.50 246.627   6
   2 -11  18 1998.20 233.184  12
   2 -11  18 2156.57 228.399   5
  -2 -11 -18 1850.83 188.036  10
   2 -11  17 2960.23 307.436  12
  -2  11  17 3079.18 316.935   6
  -2 -11 -17 2808.74 274.441  10
   2 -11  17 3270.70 301.566   5
   2 -11  16 144.405 117.415  12
  -2  11  16 86.2969 153.243   6
   2 -11  16 278.397 157.561   5
  -2 -11 -16 177.875 149.808  10
  -2  11  15 4625.95 450.435   6
   2 -11  15 5076.49 426.610   5
  -2 -11 -15 4689.72 426.449  10
   2 -11  15 4558.22 423.209  12
  -2 -11 -14 1806.99 305.147  10
  -2  11  14 1894.31 327.354   6
   2 -11  14 1288.06 288.181   7
   2 -11  14 1872.05 304.061   5
  -2  11  13 783.522 264.775   6
   2 -11  13 740.525 246.765   7
  -2 -11 -13 879.099 271.733  10
  -2  11  12 621.127 259.654   6
  -2 -11 -12 844.219 268.900  10
   2 -11  12 874.476 281.674   7
  -2 -11 -11 4726.33 525.382  10
  -2  11  11 5770.74 552.249   6
   2 -11  11 5821.05 567.971   7
   2 -11  10 2682.63 410.008   7
  -2  11  10 2438.79 405.665   6
  -2 -11 -10 2377.50 404.715  10
   2 -11   9 10099.2 714.941   7
  -2 -11  -9 10709.8 759.722  10
  -2  11   9 10177.6 729.326   6
  -2 -11  -8 7510.65 653.577  10
   2 -11   8 6957.44 602.153   7
  -2  11   8 6058.57 562.976   6
   2 -11   7 20907.5 1650.15  13
  -2  11   7 20288.4 995.591   6
   2 -11   7 22000.4 1021.00   7
  -2  11   7 19051.0 1469.78   2
  -2 -11  -7 21579.7 1051.85  10
  -2  11   6 4197.07 675.165   2
   2 -11   6 3726.44 745.576  13
  -2  11   6 4092.28 459.814   6
  -2 -11  -6 4504.93 500.839  10
   2 -11   6 4318.64 458.724   4
   2 -11   6 4286.23 464.370   7
  -2  11   5 14838.2 827.805   6
  -2  11   5 13664.3 1187.67   2
  -2 -11  -5 15264.4 757.176  11
   2 -11   5 15622.2 1370.83  13
  -2 -11  -5 15390.7 866.527  10
   2 -11   5 14923.6 802.637   4
   2 -11   5 15688.5 849.757   7
  -2  11   4 10293.2 988.790   2
  -2 -11  -4 11650.9 669.283  11
  -2 -11  -4 11101.0 722.098  10
   2 -11   4 11519.6 714.874   7
   2 -11   4 10488.9 680.257   4
   2 -11   4 10746.7 1128.21  13
   2 -11   3 4280.37 452.149   4
  -2  11   3 4495.81 641.966   2
   2 -11   3 4635.04 472.575   7
  -2 -11  -3 4215.90 416.007  11
   2 -11   3 4343.33 728.919  13
  -2 -11  -3 4203.45 467.897  10
  -2 -11  -2 5729.90 485.116  11
   2 -11   2 5261.61 489.290   7
   2 -11   2 5508.84 493.404   4
   2 -11   2 5219.34 774.426  13
  -2 -11  -2 5842.20 507.320  10
   2  11  -2 6946.13 965.930  14
  -2 -11  -1 8520.98 576.304  11
  -2 -11  -1 8184.74 583.605  10
  -2 -11  -1 8090.98 577.175   4
   2  11  -1 9768.97 1095.55  14
   2 -11   1 9022.62 611.166   7
   2 -11   1 8760.55 621.513   4
   2 -11   0 3568.61 406.900   7
  -2 -11   0 3446.64 382.072  11
   2  11   0 3243.87 673.249  14
   2 -11   0 3094.15 390.772  10
   2 -11   0 3037.07 392.574   4
  -2 -11   0 3215.42 390.269  10
  -2  11  -1 7679.43 861.714  14
   2 -11  -1 8443.00 628.385   4
  -2 -11   1 8303.61 570.715  10
   2 -11  -1 8722.85 619.710  10
  -2 -11   1 8267.24 575.611  11
   2  11   1 7642.78 971.841  14
   2 -11  -1 8108.88 583.160   7
   2 -11  -2 5190.55 494.460  10
  -2 -11   2 5374.72 464.159  10
   2  11   2 5949.60 880.109  14
   2 -11  -2 5633.19 524.355   4
  -2 -11   2 5695.00 493.316  11
  -2 -11   3 4362.68 437.445  11
   2 -11  -3 4512.70 466.415  10
   2 -11  -3 4273.57 468.013   4
   2  11   3 4205.54 718.868  14
  -2 -11   3 4929.13 762.977  13
  -2 -11   4 10051.9 1109.23  13
   2 -11  -4 11268.5 713.713  10
   2 -11  -4 11830.9 756.420   4
   2  11   4 13296.7 1239.54  14
  -2 -11   4 11493.0 693.610  11
  -2 -11   5 15895.4 812.633  11
  -2 -11   5 13135.6 1286.63  13
  -2 -11   5 14335.0 772.716   8
   2 -11  -5 14228.8 798.781  10
  -2 -11   6 4509.80 800.991  13
   2 -11  -6 3983.54 447.106  10
  -2 -11   6 4142.88 425.643   8
   2  11   6 5940.10 834.680  14
  -2 -11   6 4933.32 483.152  11
  -2 -11   7 21856.9 1690.99  13
   2  11   7 18991.7 1524.56  14
  -2 -11   7 20550.1 911.202   8
   2 -11  -7 20748.1 965.359  10
   2 -11  -8 6520.69 560.189  10
  -2 -11   8 7320.62 558.746   8
   2 -11  -9 10464.7 691.801  10
  -2 -11   9 10275.3 639.579   8
  -2 -11   9 11164.9 715.345  12
  -2 -11  10 2618.79 389.240  12
   2 -11 -10 2584.57 363.777  10
  -2 -11  10 2377.99 334.162   8
   2 -11 -11 5840.55 501.482  10
  -2 -11  11 5188.00 505.779  12
  -2 -11  11 5366.78 458.114   8
  -2 -11  12 754.722 264.298  12
  -2 -11  12 688.088 214.361   8
   2 -11 -12 529.056 190.482  10
  -2 -11  12 526.434 211.291   5
  -2 -11  13 1072.91 243.779   5
  -2 -11  13 889.792 219.305   8
  -2 -11  13 714.445 239.998  12
  -2 -11  14 1708.52 277.075   5
  -2 -11  14 1339.95 283.214  12
  -2 -11  15 4840.64 388.901   5
   2  11  15 4636.61 385.266   6
  -2 -11  15 4232.61 419.371  12
  -2 -11  16 180.146 119.764   5
  -2 -11  16 107.038 133.517  12
   2  11  16 179.463 126.822   6
   2  11  17 2279.40 237.699   6
  -2 -11  17 2352.58 240.716   5
  -2 -11  17 2684.28 292.704  12
  -2 -11  18 1801.65 225.554  12
   2 -11 -18 1227.94 165.733   4
   2  11  18 1491.53 172.592   6
  -2 -11  19 1563.70 179.919  12
   2 -12  18 763.518 120.981  12
   2 -12  17 657.201 135.130  12
   2 -12  17 461.637 134.324   5
  -2 -12 -17 500.277 114.012  10
  -2  12  16 441.239 147.753   6
   2 -12  16 431.812 138.614  12
  -2 -12 -16 222.170 113.299  10
   2 -12  16 100.863 124.812   5
   2 -12  15 227.078 124.610  12
  -2  12  15 203.288 141.933   6
  -2 -12 -15 262.537 137.829  10
   2 -12  15 416.101 169.601   5
   2 -12  14 1448.19 238.539  12
  -2  12  14 1624.62 275.217   6
  -2 -12 -14 1490.40 269.884  10
   2 -12  14 1611.86 268.142   5
   2 -12  13 520.426 206.166  12
  -2  12  13 249.594 167.979   6
  -2 -12 -13 186.281 180.713  10
   2 -12  13 180.544 168.093   5
   2 -12  13 264.181 158.613   7
   2 -12  12 8392.84 571.453  12
   2 -12  12 9482.58 655.642   7
  -2 -12 -12 8632.30 637.718  10
  -2  12  12 7770.11 597.113   6
  -2  12  11 17885.6 902.521   6
   2 -12  11 19383.2 937.563   7
  -2 -12 -11 16134.6 883.529  10
  -2  12  10 494.550 211.099   6
   2 -12  10 903.714 263.356   7
  -2 -12 -10 585.471 240.930  10
  -2  12   9-435.395 217.213   6
   2 -12   9-53.4381 187.289   7
  -2 -12  -8 21585.2 1065.61  10
  -2  12   8 19874.5 974.873   6
   2 -12   8 22768.9 1036.58   7
   2 -12   7 26339.5 1108.42   7
  -2  12   7 25117.4 1082.13   6
  -2 -12  -7 25823.2 1160.99  10
   2 -12   6 16592.0 880.320   7
   2 -12   6 15815.3 847.738   4
  -2 -12  -6 14888.9 877.673  10
  -2 -12  -5 11145.5 650.631  11
  -2 -12  -5 11013.1 749.599  10
   2 -12   5 10745.8 706.244   4
   2 -12   5 11266.1 717.752   7
  -2 -12  -4 5972.63 494.660  11
  -2 -12  -4 6593.59 580.252  10
  -2 -12  -4 6495.97 494.909   8
   2 -12   4 5692.42 526.926   4
   2 -12   4 6218.72 533.915   7
   2 -12   3 640.621 227.445   7
  -2 -12  -3 200.952 148.989   4
  -2 -12  -3 233.771 201.560  11
  -2 -12  -3 577.286 245.569  10
   2 -12   3 327.472 194.048   4
   2 -12   2 4669.02 490.714   4
   2  12  -2 5826.68 947.500  14
  -2 -12  -2 5440.05 478.432  11
  -2 -12  -2 5487.84 507.433  10
  -2 -12  -2 4198.81 444.433   4
   2 -12   2 4499.32 449.217   7
   2 -12   1 1354.46 294.301   4
  -2 -12  -1 1432.50 283.504   4
  -2 -12  -1 1788.03 309.654  10
   2 -12   1 1613.42 290.840   7
   2  12  -1 2014.75 592.805  14
  -2 -12  -1 1565.53 317.725  11
  -2 -12   0 11923.8 711.258  10
   2  12   0 11429.4 1195.29  14
   2 -12   0 12104.6 766.809   4
  -2 -12   0 11531.4 692.842   4
   2 -12   0 11339.3 679.412   7
  -2 -12   0 12356.7 714.485  11
  -2 -12   1 1835.91 318.344  10
   2 -12  -1 1349.95 312.585  10
  -2 -12   1 1158.72 263.495  11
   2 -12  -1 1351.72 277.041   7
   2  12   1 1233.58 513.227  14
   2 -12  -1 1230.44 286.204   4
  -2 -12   2 5281.33 480.770  10
   2  12   2 4687.76 789.786  14
  -2 -12   2 4915.49 475.162  11
   2 -12  -2 4942.66 503.840  10
   2 -12  -2 4917.15 517.882   4
  -2 -12   3 289.536 179.101  11
   2 -12  -3 491.228 229.141  10
  -2 -12   3 506.318 215.802  10
   2 -12  -3 275.329 204.150   4
  -2 -12   3 435.205 232.717   8
   2 -12  -4 6741.83 577.563  10
  -2 -12   4 6854.28 559.178   8
  -2 -12   4 7824.66 608.225  11
   2 -12  -4 6158.66 579.229   4
   2 -12  -5 11379.2 737.527  10
   2 -12  -5 10114.7 730.575   4
  -2 -12   5 10616.4 678.864   8
   2 -12  -6 15175.2 849.716  10
  -2 -12   6 15131.3 811.665   8
   2 -12  -6 15607.1 901.681   4
  -2 -12   7 23144.7 989.641   8
   2 -12  -7 26213.1 1097.22  10
  -2 -12   8 21484.3 932.330   8
   2 -12  -8 21616.8 989.315  10
   2 -12  -9 147.822 194.521  10
  -2 -12   9-178.935 199.478   8
  -2 -12  10 946.177 232.834  12
   2 -12 -10 1178.51 275.787  10
  -2 -12  10 785.074 228.599   8
  -2 -12  11 17504.6 778.753   8
   2 -12 -11 18997.9 843.461  10
  -2 -12  11 16112.4 804.826  12
  -2 -12  12 7706.51 555.493  12
   2 -12 -12 7726.28 518.606  10
  -2 -12  12 8558.20 548.089   5
  -2 -12  12 7855.88 500.008   8
  -2 -12  13 306.852 158.869  12
  -2 -12  13 255.254 157.551   5
  -2 -12  13-190.546 144.044   8
  -2 -12  14 1322.26 237.562  12
  -2 -12  14 1491.26 231.410   5
   2 -12 -15 261.680 146.924   4
  -2 -12  15 401.022 140.404  12
   2 -12 -16 284.123 113.383   4
  -2 -12  16 249.192 111.395  12
  -2 -12  16 128.225 104.122   5
   2 -12 -17 319.174 97.6001   4
  -2 -12  17 549.720 127.206  12
  -2 -12  18 405.133 88.5183  12
  -2 -13 -17 337.672 96.2617   4
   2 -13  17 437.456 99.9683   5
   2 -13  16 2531.45 202.715  12
   2 -13  16 2805.26 234.998   5
  -2 -13 -16 2695.78 225.811  10
   2 -13  15 157.422 86.5331  12
  -2 -13 -15 382.883 144.495  10
   2 -13  15 341.010 148.843   5
   2 -13  14 254.065 116.284  12
  -2 -13 -14 184.888 129.515  10
   2 -13  14 184.701 155.257   5
   2 -13  13 1381.91 211.258  12
  -2 -13 -13 1439.81 273.973  10
   2 -13  13 1273.49 233.385   5
   2 -13  12 692.099 160.260  12
   2 -13  12 425.113 164.821   7
  -2 -13 -12 616.998 214.409  10
  -2 -13 -11 8919.65 624.246  10
   2 -13  11 8117.70 574.650   7
   2 -13  11 8062.05 480.291   8
   2 -13  10 1225.93 280.385   7
  -2 -13 -10 815.370 261.099  10
  -2 -13  -9 652.116 260.872  10
   2 -13   9 846.294 230.846   7
  -2 -13  -8 18867.9 972.654  10
   2 -13   8 18362.9 887.988   7
  -2 -13  -7 28482.3 1195.09  10
   2 -13   7 28548.6 1111.19   7
  -2 -13  -6 6995.32 615.318  10
   2 -13   6 7157.85 560.070   7
   2 -13   5 12486.1 728.404   7
  -2 -13  -5 11587.3 731.795   4
  -2 -13  -5 12122.9 782.192  10
   2 -13   5 12182.1 752.743   4
   2 -13   4 1116.53 248.453   7
  -2 -13  -4 1364.61 248.911   8
  -2 -13  -4 1533.77 267.652   4
  -2 -13  -4 1544.15 280.699  11
  -2 -13  -4 1337.02 301.362  10
   2 -13   4 1879.34 323.820   4
  -2 -13  -3 111.120 150.159   4
   2 -13   3 464.560 212.123   4
   2 -13   3 242.083 169.334   7
  -2 -13  -3 545.157 216.166   8
  -2 -13  -3 387.521 223.740  10
  -2 -13  -3 641.134 222.908  11
  -2 -13  -2 3940.85 419.140  11
   2 -13   2 3267.73 413.643   4
   2 -13   2 3553.48 397.500   7
  -2 -13  -2 3425.50 429.410  10
  -2 -13  -2 3547.35 397.207   8
  -2 -13  -2 4468.14 458.767   4
   2 -13   1 131.523 155.394   7
  -2 -13  -1 501.352 199.809   4
  -2 -13  -1 484.933 208.104  10
  -2 -13  -1 729.010 239.209  11
   2 -13   1 248.905 183.853   4
  -2 -13  -1 304.940 182.011   8
   2 -13   0 20569.2 997.820   4
  -2 -13   0 20639.3 921.805  11
  -2 -13   0 19377.7 878.236   4
  -2 -13   0 20072.1 935.666   8
  -2 -13   0 20309.5 922.086  10
  -2 -13   1 456.229 192.754  10
  -2 -13   1 371.201 202.404  11
  -2 -13   1 536.465 233.561   8
   2 -13  -1 210.588 192.235   4
  -2 -13   2 4199.76 453.743  11
   2 -13  -2 3807.21 452.863  10
  -2 -13   2 4492.36 441.802  10
  -2 -13   2 3796.88 448.137   8
   2 -13  -2 3469.46 439.438   4
   2 -13  -3 234.360 214.621  10
   2 -13  -3 342.525 210.030   4
  -2 -13   3 568.019 239.064  11
  -2 -13   3 641.689 253.227   8
   2 -13  -4 1855.99 356.088   4
   2 -13  -4 1562.35 320.955  10
  -2 -13   4 1581.24 319.432   8
  -2 -13   5 12641.6 754.621   8
   2 -13  -5 12605.3 781.084  10
   2 -13  -5 12509.0 803.318   4
   2 -13  -6 7472.57 611.856  10
  -2 -13   6 6519.92 545.968   8
   2 -13  -7 27647.6 1116.19  10
  -2 -13   7 28564.3 1075.64   8
   2 -13  -7 27281.8 1175.13   4
  -2 -13   8 18110.4 849.341   8
   2 -13  -8 18142.0 880.732  10
   2 -13  -8 17144.5 927.785   4
   2 -13  -9 954.139 262.466   4
   2 -13  -9 980.771 243.928  10
  -2 -13   9 1319.85 283.727   8
   2 -13 -10 1203.68 280.130   4
   2 -13 -10 1410.17 256.407  10
  -2 -13  10 1558.25 285.262   8
  -2 -13  11 9060.31 542.366   8
   2 -13 -11 8768.28 548.010  10
   2 -13 -11 7847.03 590.235   4
  -2 -13  11 9399.17 541.849   5
   2 -13 -12 630.985 170.972  10
   2 -13 -12 218.623 168.006   4
  -2 -13  12 427.747 164.004   5
  -2 -13  12 693.424 161.436  12
  -2 -13  12 414.126 169.496   8
   2 -13 -13 1156.73 230.515   4
  -2 -13  13 1289.78 204.564  12
  -2 -13  13 1376.30 209.161   5
  -2 -13  13 1515.29 206.398   8
   2 -13 -14 227.757 131.144   4
  -2 -13  14 145.167 100.314  12
  -2 -13  14 525.790 147.655   5
   2 -13 -15 119.148 94.6097   4
  -2 -13  15 146.300 94.2001   5
  -2 -13  15 76.4041 74.8728  12
  -2 -13  16 2209.67 186.814  12
   2 -13 -16 2080.05 197.721   4
  -2 -14 -15 1218.73 160.790   4
  -2 -14 -15 1706.05 169.704  10
   2 -14  15 1525.64 171.254   5
  -2 -14 -14 543.669 141.361   4
  -2 -14 -14 367.634 114.618  10
   2 -14  14 297.831 130.517   5
  -2 -14 -13 123.119 129.558  10
  -2 -14 -13 255.113 124.081   4
   2 -14  13 50.4682 128.045   5
  -2 -14 -12 3383.23 343.087  10
  -2 -14 -12 2660.62 312.206   4
   2 -14  12 3621.40 325.474   5
   2 -14  11 853.622 170.907   8
   2 -14  11 1340.38 221.173   7
  -2 -14 -11 1344.00 258.453  10
   2 -14  10 2356.17 297.888   7
  -2 -14 -10 2577.70 347.524  10
  -2 -14 -10 2312.92 324.839   4
   2 -14  10 2599.03 294.141   8
  -2 -14  -9 98.4527 157.636   4
   2 -14   9 49.8434 119.492   7
  -2 -14  -8 801.508 245.933  10
   2 -14   8 842.734 209.902   7
  -2 -14  -8 682.815 223.669   4
   2 -14   7 1148.89 242.367   7
  -2 -14  -7 951.982 261.167  10
  -2 -14  -7 1019.86 240.111   4
   2 -14   6 6247.69 490.424   7
  -2 -14  -6 6305.27 534.737   4
  -2 -14  -6 6327.75 559.576  10
  -2 -14  -5 1914.74 311.633   4
  -2 -14  -5 2202.33 360.866  10
   2 -14   5 1902.90 298.696   7
  -2 -14  -4 12665.5 663.734  11
  -2 -14  -4 12560.7 760.488  10
  -2 -14  -4 12712.9 720.919   4
   2 -14   4 13346.8 768.592   4
   2 -14   4 13262.3 696.499   7
  -2 -14  -4 12932.7 641.821   8
  -2 -14  -3 2129.93 318.505   4
   2 -14   3 2806.75 348.542   7
  -2 -14  -3 3424.79 424.011  10
  -2 -14  -3 2690.65 346.124   8
  -2 -14  -3 2824.59 353.124  11
   2 -14   3 2859.60 386.725   4
  -2 -14  -2 2770.90 354.070   4
  -2 -14  -2 3245.99 397.544  10
   2 -14   2 3001.62 359.838   7
  -2 -14  -2 3014.67 369.271  11
  -2 -14  -2 2035.13 312.700   8
   2 -14   2 3192.01 413.459   4
  -2 -14  -1 5424.95 460.645   4
   2 -14   1 5439.45 521.748   4
  -2 -14  -1 5710.47 495.076   8
  -2 -14  -1 6658.11 531.280  11
  -2 -14  -1 5081.23 475.965  10
  -2 -14   0 104.829 182.601  11
  -2 -14   0-329.569 189.045  10
  -2 -14   0-346.096 158.575   4
  -2 -14   0-20.9321 213.160   8
   2 -14   0-90.3997 177.468   4
  -2 -14   1 6378.61 513.511  10
  -2 -14   1 4532.58 477.559   8
   2 -14  -1 5412.24 528.412   4
  -2 -14   2 3059.53 392.837   8
   2 -14  -2 2808.03 392.339   4
  -2 -14   3 3056.78 412.327   8
   2 -14  -3 3128.84 414.317   4
   2 -14  -4 13459.3 805.917   4
  -2 -14   4 13641.8 769.139   8
   2 -14  -5 2020.05 350.398   4
   2 -14  -5 2241.80 359.329  10
  -2 -14   5 2325.76 346.337   8
  -2 -14   6 6430.69 522.538   8
   2 -14  -6 6952.26 558.327  10
   2 -14  -6 6416.13 569.340   4
  -2 -14   7 1028.14 267.877   8
   2 -14  -7 1382.77 287.950  10
   2 -14  -7 1112.05 278.447   4
   2 -14  -8 938.690 261.569   4
   2 -14  -8 786.008 226.511  10
  -2 -14   8 844.187 256.946   8
   2 -14  -9-61.6510 185.286   4
   2 -14  -9 55.1442 146.996  10
  -2 -14   9 74.3515 171.068   8
  -2 -14  10 2037.57 277.228   8
   2 -14 -10 2872.23 320.664  10
   2 -14 -10 2225.26 325.596   4
  -2 -14  10 2249.28 264.889   5
   2 -14 -11 1104.00 227.511   4
  -2 -14  11 1146.78 200.926   5
  -2 -14  11 1731.53 242.345   8
  -2 -14  12 3025.59 273.479   8
  -2 -14  12 2877.80 267.827   5
   2 -14 -12 3255.52 336.014   4
   2 -14 -13 53.3928 104.217   4
  -2 -14  13 47.2138 84.6826   8
   2 -14 -14 260.660 115.088   4
  -2 -14  14 193.959 80.2018   5
   2 -14 -15 1359.02 154.169   4
  -2 -15 -13 1166.61 157.288  10
  -2 -15 -13 1002.42 145.091   4
   2 -15  13 1088.22 158.000   5
  -2 -15 -12 3573.68 286.603  10
   2 -15  12 3329.90 268.235   5
  -2 -15 -11 116.575 126.315  10
  -2 -15 -11 357.685 143.858   4
   2 -15  11 193.345 130.135   5
  -2 -15 -10 494.825 153.192   4
  -2 -15 -10 504.362 170.182  10
   2 -15  10 521.422 140.800   8
  -2 -15  -9 2231.79 298.945  10
  -2 -15  -9 2145.24 282.503   4
   2 -15   9 1984.67 244.687   8
   2 -15   9 2070.79 243.240   7
  -2 -15  -8 997.975 233.736  10
  -2 -15  -8 1216.85 226.096   4
   2 -15   8 1193.13 216.158   8
   2 -15   8 1103.16 197.006   7
  -2 -15  -7 486.408 179.359   4
  -2 -15  -7 649.824 208.403  10
   2 -15   7 404.033 136.227   7
  -2 -15  -6 1564.59 250.389   4
  -2 -15  -6 1647.40 288.221  10
   2 -15   6 1673.72 235.621   7
  -2 -15  -5 2747.33 321.812   4
   2 -15   5 2694.83 289.134   7
  -2 -15  -5 2529.56 348.086  10
  -2 -15  -4 2684.09 351.903  10
  -2 -15  -4 2499.73 304.908   4
   2 -15   3 2027.89 311.717   4
  -2 -15  -3 2293.57 329.060  10
  -2 -15  -3 1981.54 257.107   8
  -2 -15  -3 2157.61 277.622   4
   2 -15   2 601.489 210.735   4
  -2 -15  -2 139.087 111.156   4
  -2 -15  -2 169.997 170.582  10
  -2 -15  -2 458.234 198.245   8
  -2 -15  -1 6762.11 495.767   8
  -2 -15  -1 6876.16 514.332  10
   2 -15   1 7362.44 569.507   4
  -2 -15  -1 6690.25 465.507   4
  -2 -15   0 201.991 176.794   8
   2 -15   0 379.955 191.610   4
  -2 -15   1 7020.11 541.625   8
   2 -15  -1 6655.48 539.525   4
   2 -15  -2 479.669 216.773   4
  -2 -15   2 581.564 242.333   8
   2 -15  -3 2112.74 327.868   4
  -2 -15   3 2132.28 344.296   8
   2 -15  -4 3082.52 386.955   4
  -2 -15   4 2044.60 342.765   8
   2 -15  -5 2394.89 348.384   4
  -2 -15   5 2878.50 348.180   8
  -2 -15   6 1460.03 268.052   8
   2 -15  -6 1911.08 306.552   4
   2 -15  -7 716.414 229.158   4
  -2 -15   7 723.642 204.622   8
   2 -15  -8 1344.39 265.361   4
  -2 -15   8 1111.27 230.801   8
  -2 -15   9 2240.11 237.256   5
  -2 -15   9 2002.11 260.880   8
   2 -15  -9 2163.93 291.089   4
   2 -15 -10 740.431 186.976   4
  -2 -15  10 728.827 171.128   8
  -2 -15  10 629.178 135.907   5
  -2 -15  11 89.9129 112.418   8
  -2 -15  11 76.9405 74.5652   5
  -2 -15  12 3003.43 213.615   8
   2 -15 -12 3372.87 287.704   4
   2 -15 -13 898.438 139.297   4
  -2 -16 -11 3314.75 240.198  10
   2 -16  11 2976.10 218.469   5
  -2 -16 -10 865.431 136.188   4
  -2 -16 -10 892.842 158.164  10
   2 -16  10 902.592 154.810   5
  -2 -16  -9 2287.63 246.232  10
  -2 -16  -9 2158.66 219.175   4
   2 -16   9 2328.69 209.085   8
  -2 -16  -8 859.246 157.420   4
  -2 -16  -8 867.315 183.110  10
   2 -16   8 670.772 156.132   8
  -2 -16  -7 2127.83 240.226   4
  -2 -16  -7 2338.74 282.782  10
   2 -16   7 2094.70 244.169   8
  -2 -16  -6 2424.98 295.102  10
   2 -16   6 1993.47 254.061   8
  -2 -16  -6 1636.84 214.616   4
  -2 -16  -5 3419.48 344.607  10
  -2 -16  -5 3053.18 286.495   4
  -2 -16  -4 2344.73 256.831   4
  -2 -16  -4 2250.52 292.304  10
  -2 -16  -3 1965.02 274.260  10
  -2 -16  -3 1730.40 212.447   4
  -2 -16  -3 1469.13 193.526   8
  -2 -16  -2 622.944 156.038   8
  -2 -16  -1 380.123 147.222   8
   2 -16   1 618.958 190.901   4
   2 -16   0 615.594 207.067   4
  -2 -16   0 567.167 176.904   8
  -2 -16   1 449.906 176.015   8
   2 -16  -1 462.057 174.624   4
  -2 -16   2 114.946 151.092   8
   2 -16  -2 304.979 168.066   4
  -2 -16   3 1558.66 248.060   8
   2 -16  -3 1929.56 283.887   4
   2 -16  -4 2786.94 328.727   4
  -2 -16   4 2303.55 286.139   8
   2 -16  -5 3296.37 344.557   4
  -2 -16   5 3928.04 352.468   8
  -2 -16   6 1826.96 253.188   8
   2 -16  -6 2207.86 286.500   4
   2 -16  -7 2770.99 305.947   4
  -2 -16   7 2200.75 256.811   8
  -2 -16   8 830.704 182.173   8
   2 -16  -8 560.320 159.300   4
   2 -16  -9 2462.11 258.671   4
  -2 -16   9 2305.48 221.360   8
   2 -16 -10 1020.13 167.249   4
  -2 -16  10 667.243 127.165   8
   2 -16 -11 3214.52 236.166   4
   2 -17   7 65.7041 88.7742   8
   2 -17   6 247.237 113.295   8
   2 -17   5 1803.00 204.803   8
   2 -17   4 795.719 174.784   8
   2 -17   3-112.491 137.552   8
  -2 -17  -2 2280.08 194.407   8
   2 -17   2 2534.25 256.740   8
  -2 -17  -1 367.311 119.824   8
  -2 -17   0 233.656 113.681   8
  -2 -17   1 245.757 119.312   8
   2 -17  -1 267.077 125.513   4
  -2 -17   2 2337.49 244.422   8
   2 -17  -2 2545.13 241.680   8
   2 -17  -2 2749.76 281.871   4
   2 -17  -3 66.4728 129.412   4
   2 -17  -3 41.5608 87.2070   8
   2 -17  -4 910.768 175.142   4
  -2 -17   4 563.827 152.669   8
   2 -17  -4 855.085 130.818   8
  -2 -17   5 2027.54 216.477   8
   2 -17  -5 2092.21 231.754   4
   2 -17  -6 390.596 129.659   4
  -2 -17   6 300.895 128.042   8
  -2 -17   7-90.0699 96.2625   8
   2 -17  -7 42.1123 88.4876   4
   2 -17  -8 278.280 87.3237   4
  -2 -17   8 24.1199 77.9571   8
   2 -18   3 551.458 107.410   8
   2 -18   2 579.082 115.195   8
   2 -18   1 394.229 105.801   8
   2 -18   0 1808.82 170.455   8
   3   0   0 99.2966 61.5056  14
   3   0   1 335896. 2321.41  14
  -3   0  -1 336552. 3104.15   2
   3   0   2 90653.0 1388.51  14
  -3   0  -2 86339.9 1597.81   2
  -3   0   2 89696.1 1646.26   2
  -3   0   3 530.357 194.594   2
  -3   0  -3 708.320 200.093   2
  -3   0   3 639.965 88.0328  13
   3   0   3 670.907 182.967  14
  -3   0   4 70368.1 1544.01   2
   3   0   4 76268.7 1579.72  14
  -3   0  -4 77667.9 1558.72   2
  -3   0   4 72887.0 1055.51  13
  -3   0   5 26032.5 978.009   2
   3   0   5 26741.1 1020.71  14
  -3   0   5 27527.2 770.626  13
  -3   0  -5 26827.6 959.445   2
  -3   0   6 97685.3 1656.94  13
  -3   0   6 100963. 1986.20   2
  -3   0  -6 98157.4 1910.19   2
  -3   0   7 37310.4 1261.16   2
  -3   0   7 39676.8 1162.16  13
   3   0   7 40617.1 1441.17  14
  -3   0  -7 40318.4 1287.05   2
  -3   0   8 158670. 2681.89   2
  -3   0   8 155088. 2509.21  13
   3   0   8 162973. 3068.47  14
  -3   0   9 40.1852 127.378  13
  -3   0   9 25.5532 168.757   2
   3   0   9 93.8929 208.932  14
  -3   0  10 20717.0 1041.72   2
   3   0  10 20322.0 1239.65  14
  -3   0  10 22009.7 1117.19  13
  -3   0  11 49431.2 1628.61   2
   3   0  11 47208.7 1981.69  14
  -3   0  11 50086.2 1789.20  13
   3   0  12 14577.8 1187.86  14
   3   0  12 16313.9 1183.66  13
  -3   0  12 15947.1 1079.96  13
  -3   0  13 3316.62 545.898  13
   3   0  13 4556.66 655.356  13
   3   0  13 4323.71 714.090  14
   3   0  14 27069.8 1678.30  13
   3   0  14 25665.5 1741.33  14
   3   0  14 26423.3 1017.41   6
  -3   0  14 26658.2 1116.13   1
  -3   0  14 24189.7 1495.47  13
   3   0  15 143.320 248.334  13
  -3   0  15 766.924 369.504  13
   3   0  15 493.746 218.545   6
  -3   0  15 580.766 214.345   1
   3   0  15 35.4988 294.365  14
   3   0  16 934.929 249.184   6
  -3   0  16 1241.13 304.306   1
   3   0  17 7539.25 583.078   6
  -3   0  17 7822.42 654.926   1
   3   0  18 3497.48 412.378   6
  -3   0  18 2936.61 416.380   1
  -3   0  19 36891.6 1321.58   1
   3   0  19 36377.6 1202.71   6
  -3   0  20 398.331 220.060   1
   3   0  20 422.580 201.191   6
  -3   0  21 368.249 184.020   1
   3   0  21 135.744 136.671   6
   3   0  22 3838.50 329.199   6
  -3   0  22 4471.04 392.674   1
  -3   0  23 1754.93 223.335   1
   3   0  23 1371.16 180.969   6
  -3   0  24 122.859 75.5368   1
  -3   1  23 5275.42 348.916   1
   3  -1  23 4767.87 295.650   6
  -3   1  22 388.082 166.361   1
   3  -1  22-60.9478 108.808   6
  -3   1  21 5319.99 453.353   1
   3  -1  21 5060.71 408.277   6
   3  -1  20 4000.20 393.560   6
  -3   1  20 4133.09 448.454   1
   3  -1  19 8441.14 585.924   6
  -3   1  19 8245.75 639.765   1
  -3   1  18 3062.35 415.747   1
   3  -1  18 2703.54 371.045   6
  -3   1  17 3928.02 479.983   1
   3  -1  17 3850.26 442.930   6
  -3   1  17 3519.56 400.847   6
   3  -1  16 12971.6 747.397   6
  -3   1  16 11720.1 690.079   6
  -3   1  16 11277.4 767.026   1
  -3   1  15 445.054 347.970  13
  -3   1  15 601.847 232.299   1
  -3   1  15 859.196 256.995   6
   3  -1  15 562.807 352.072  13
   3  -1  15 864.774 243.547   6
   3  -1  15 695.879 392.783  14
  -3   1  14-304.235 306.174  13
   3  -1  14 218.357 204.732   6
  -3   1  14 24.9480 190.756   1
   3  -1  14 421.258 347.437  14
   3  -1  13 1691.82 451.284  13
  -3   1  13 2432.04 492.458  13
   3  -1  13 2429.12 566.904  14
  -3   1  12 9644.44 790.188   2
   3  -1  12 10363.3 1034.34  14
  -3   1  12 8981.43 817.435  13
   3  -1  12 9554.35 924.237  13
  -3   1  11 13433.4 916.274   2
   3  -1  11 12655.5 999.135  13
   3  -1  11 12267.4 1034.96  14
  -3   1  10 29258.1 1303.63   2
   3  -1  10 29106.8 1498.72  14
   3  -1  10 30809.6 1453.16  13
   3  -1   9 1118.87 307.964  13
  -3   1   9 1346.55 257.255  14
  -3   1   9 1091.33 294.174   2
   3  -1   9 1087.63 340.837  14
  -3   1   8 29985.4 1239.99   2
   3  -1   8 29791.6 1249.92  13
   3  -1   8 29980.8 1349.36  14
  -3   1   7 9582.52 685.478   2
   3  -1   7 9732.86 727.166  14
   3  -1   7 10102.6 680.017  13
  -3   1   6 5326.59 497.322   2
   3  -1   6 5613.94 477.445  13
  -3  -1  -6 6502.53 545.790   2
   3  -1   6 5634.72 524.457  14
  -3  -1  -5 21676.3 916.468   2
   3  -1   5 22222.3 931.712  14
  -3   1   5 21541.1 925.616   2
   3  -1   5 22487.8 839.012  13
   3  -1   4 47470.0 1085.47  13
   3  -1   4 46991.4 1229.60  14
  -3  -1  -4 46532.1 1281.01   2
  -3   1   4 44112.2 1265.02   2
  -3  -1  -3 52777.3 1320.61   2
   3  -1   3 52764.8 1166.29  14
   3  -1   3 53070.0 1011.13  13
  -3   1   3 51110.4 1308.64   2
   3  -1   2 250072. 2200.67  14
  -3  -1  -2 248461. 2796.42   2
   3  -1   2 254466. 1856.40  13
  -3   1   1 65403.3 1398.54   2
   3  -1   1 65190.5 905.689  14
   3   1  -1 62474.9 1032.28  14
   3  -1   1 60811.7 715.563  13
   3   1   0 14689.8 511.464  14
  -3   1   0 14225.1 649.315   2
  -3  -1   1 59649.7 1327.24   2
   3   1   1 61183.8 1092.24  14
   3   1   2 251459. 2404.32  14
  -3   1  -2 253369. 2675.24   2
  -3  -1   2 248650. 2735.01   2
  -3  -1   3 50645.5 834.719  13
   3   1   3 50995.4 1189.50  14
  -3   1  -3 50646.6 1206.93   2
  -3  -1   3 49878.5 1250.19   2
  -3  -1   4 45185.6 1218.40   2
  -3  -1   4 44922.7 922.799  13
   3   1   4 45296.6 1224.25  14
  -3   1  -4 44663.0 1139.90   2
  -3  -1   5 20638.0 710.158  13
  -3  -1   5 19565.6 828.714   2
  -3   1  -5 21195.0 816.141   2
   3   1   5 21228.0 918.795  14
  -3   1  -6 5846.34 448.276   2
   3   1   6 6153.68 547.349  14
  -3  -1   6 6102.94 487.138   2
  -3  -1   6 5901.27 436.907  13
   3   1   7 10137.2 743.380  14
  -3   1  -7 9417.03 595.999   2
  -3  -1   7 10600.9 633.121  13
  -3  -1   7 11118.3 673.304   2
  -3  -1   8 28013.4 1089.76   2
   3   1   8 30251.1 1341.54  14
   3   1   9 1308.74 345.617  14
  -3  -1   9 1118.48 268.319   2
  -3  -1   9 796.420 239.221  13
  -3  -1  10 29825.2 1169.67   2
   3   1  10 29629.8 1494.84  14
  -3  -1  10 28318.3 1296.88  13
  -3  -1  11 11790.8 909.363  13
   3   1  11 12095.9 1023.26  14
   3   1  12 9326.88 972.221  14
  -3  -1  12 9143.52 860.550  13
   3   1  13 1876.72 514.265  14
  -3  -1  13 2121.50 487.817  13
  -3  -1  14 539.950 199.282  12
   3   1  14 293.935 200.375   6
   3   1  14 263.159 307.528  14
   3   1  14 165.955 253.242  13
  -3  -1  15 600.077 217.983  12
  -3  -1  15 1005.28 381.949  13
   3   1  15 470.223 207.720   6
   3   1  15 609.995 320.198  13
   3   1  15 441.578 382.228  14
   3   1  16 10868.8 692.207   6
  -3  -1  16 12252.4 800.922   1
  -3  -1  16 12034.8 706.048  12
  -3  -1  17 3889.47 493.582   1
   3   1  17 4064.14 457.085   6
   3   1  18 2795.56 393.671   6
  -3  -1  18 2641.11 421.550   1
   3   1  19 8328.67 595.609   6
  -3  -1  19 8676.27 667.657   1
   3   1  20 4688.25 450.133   6
  -3  -1  20 4890.46 502.997   1
   3   1  21 5230.68 426.813   6
  -3  -1  21 5624.42 485.430   1
  -3  -1  22 33.8953 127.704   1
   3   1  22 117.503 121.165   6
   3   1  23 4316.36 304.341   6
  -3  -1  23 5272.12 363.406   1
  -3  -1  24 5316.94 290.505   1
   3  -2  23 171.381 93.1408   6
  -3   2  23 59.3114 87.2393   1
   3  -2  23 9.92552 82.9453   1
   3  -2  22 3266.50 282.807   6
  -3   2  22 3789.12 338.222   1
  -3   2  21 420.330 164.063   1
   3  -2  21 580.210 162.468   6
  -3   2  20 1966.99 315.576   1
  -3   2  20 2184.48 285.687   6
   3  -2  20 1675.17 265.259   6
   3  -2  19 3377.10 384.753   6
  -3   2  19 3048.79 358.174   6
  -3   2  19 3064.11 405.587   1
  -3   2  18 1842.00 353.764   1
  -3   2  18 1612.37 319.730   6
   3  -2  18 1611.81 312.034   6
  -3   2  17 6181.53 537.156   6
  -3   2  17 6587.89 592.654   1
   3  -2  17 6275.81 535.469   6
  -3   2  16 22204.9 971.899   6
   3  -2  16 22612.3 972.890   6
  -3   2  16 20678.5 1012.84   1
  -3   2  15 255.830 275.959  13
  -3   2  15 952.630 252.391   6
   3  -2  15 716.704 232.393   6
   3  -2  15 388.911 374.892  14
   3  -2  15 425.769 191.471   5
  -3   2  15 346.273 206.391   1
   3  -2  15 222.392 276.029  13
  -3   2  14 6778.00 549.981   6
   3  -2  14 5918.13 805.364  13
   3  -2  14 6798.26 536.690   6
  -3   2  14 7688.73 618.565   1
  -3   2  14 5896.87 779.286  13
   3  -2  14 7524.03 515.953   5
   3  -2  13 387.436 269.326  13
  -3   2  13 756.406 279.711   2
   3  -2  13 343.145 378.586  14
   3  -2  12 3435.49 601.972  13
  -3   2  12 3505.95 520.885   2
   3  -2  12 2552.66 567.010  14
   3  -2  11 511.453 328.945  13
  -3   2  11 923.191 275.950   2
   3  -2  11 834.201 342.349  14
  -3   2  10 7822.65 721.199   2
   3  -2  10 8650.81 801.120  13
   3  -2  10 7801.26 832.015  14
  -3   2   9 15259.0 961.571   2
   3  -2   9 12670.0 923.734  13
   3  -2   9 13874.3 1021.14  14
  -3   2   8 16049.4 761.838  14
  -3   2   8 15557.5 936.478   2
   3  -2   8 15660.9 1019.12  14
   3  -2   8 14648.5 915.827  13
  -3   2   7 9934.43 536.277  14
   3  -2   7 10011.4 760.818  14
  -3   2   7 9839.24 719.721   2
   3  -2   7 10347.1 710.649  13
   3  -2   6 5699.16 538.313  14
   3  -2   6 5553.97 493.056  13
  -3   2   6 5542.47 528.999   2
  -3  -2  -6 5253.99 523.551   2
  -3   2   6 5354.80 334.312  14
  -3  -2  -5 68572.5 1718.05   2
  -3   2   5 68482.2 1712.26   2
   3  -2   5 67444.9 1646.53  14
   3  -2   5 69075.0 1542.96  13
   3  -2   4 80642.6 1519.61  13
  -3  -2  -4 82988.4 1819.66   2
  -3   2   4 78973.4 1756.51   2
   3  -2   4 81088.9 1621.77  14
  -3   2   3 117182. 2050.50   2
  -3  -2  -3 117804. 2074.62   2
   3  -2   3 113836. 1631.10  13
  -3   2   2 3410.11 361.137   2
   3  -2   2 3472.18 266.197  13
  -3  -2  -2 3051.41 348.293   2
   3  -2   2 3361.43 272.419  14
  -3   2   1 110218. 1865.10   2
   3  -2   1 107148. 1266.93  13
   3  -2   0 22715.4 513.817  13
  -3   2   0 21511.3 816.168   2
   3   2   0 19893.6 715.919  14
  -3  -2   0 19985.0 808.714   2
   3   2   1 108653. 1667.86  14
  -3  -2   1 106171. 1818.28   2
  -3  -2   1 110935. 1309.75  13
  -3   2  -1 106866. 1760.94   2
   3   2   2 3184.86 313.770  14
  -3   2  -2 3435.95 336.806   2
  -3  -2   2 2732.47 229.376  13
  -3  -2   2 2794.68 321.575   2
  -3  -2   3 114529. 1883.01   2
  -3   2  -3 110630. 1751.56   2
   3   2   3 115197. 1887.11  14
  -3  -2   3 116715. 1549.02  13
  -3   2  -4 80340.8 1488.12   2
   3   2   4 79088.1 1669.80  14
  -3  -2   4 77642.9 1580.00   2
  -3  -2   4 76034.0 1355.18  13
  -3  -2   5 65752.3 1378.11  13
   3   2   5 68517.2 1671.26  14
  -3   2  -5 63501.9 1341.19   2
  -3  -2   5 67540.2 1496.01   2
  -3  -2   6 5912.39 470.135   2
   3   2   6 5529.56 526.734  14
  -3  -2   6 5976.10 460.873  13
  -3   2  -6 5397.03 423.409   2
  -3   2  -7 10197.2 575.731   2
   3   2   7 8816.54 720.579  14
  -3  -2   7 9075.73 590.060   2
  -3  -2   7 8856.72 609.071  13
   3   2   8 15575.9 997.823  14
  -3  -2   8 16740.0 903.587  13
  -3  -2   8 15477.7 786.357   2
  -3  -2   9 15462.0 795.972   2
  -3  -2   9 14420.2 915.073  13
   3   2   9 14703.1 1023.82  14
   3   2  10 7962.19 801.926  14
  -3  -2  10 7465.36 720.523  13
  -3  -2  11 643.337 295.040  13
   3   2  11 867.762 370.368  14
  -3  -2  12 3888.26 615.399  13
   3   2  12 2852.78 571.639  14
  -3  -2  13 632.174 317.152  13
   3   2  13-113.904 306.537  14
  -3  -2  14 6232.32 817.956  13
   3   2  14 7105.89 545.484   6
   3   2  14 8103.07 1016.59  14
  -3  -2  14 8533.48 616.253  12
  -3  -2  15 778.220 234.167  12
   3   2  15 508.918 364.111  14
  -3  -2  15 641.408 416.032  13
   3   2  15 599.609 232.558   6
  -3  -2  16 20551.9 951.377  12
   3   2  16 22126.3 980.385   6
  -3  -2  17 6597.61 548.537  12
  -3  -2  17 6786.46 622.355   1
   3   2  17 6698.81 563.194   6
  -3  -2  18 1776.05 315.285  12
  -3  -2  18 1545.47 330.265   1
   3   2  18 1425.37 311.579   6
  -3  -2  19 2354.88 379.607   1
  -3  -2  19 3265.15 375.489  12
   3   2  19 2609.66 359.439   6
  -3  -2  20 1417.95 307.184   1
   3   2  20 1531.30 301.600   6
   3   2  21 340.155 167.151   6
  -3  -2  21 632.620 234.868   1
  -3  -2  22 3909.85 369.119   1
   3   2  22 3763.65 326.667   6
   3   2  23 191.259 102.408   6
  -3  -2  23 42.0824 105.495   1
  -3  -2  24 2187.61 189.103   1
  -3   3  23-393.565 102.232   1
   3  -3  23 271.676 109.001   1
   3  -3  22 252.900 110.543   6
  -3   3  22 60.5134 106.286   1
  -3   3  21 1524.66 222.358   6
   3  -3  21 1730.03 229.211   6
   3  -3  21 1485.78 207.536  12
  -3   3  21 2109.63 282.705   1
  -3   3  20 659.025 180.944   6
  -3   3  20 354.623 176.257   1
   3  -3  20 493.469 169.109   6
  -3   3  19 1253.70 271.459   6
  -3   3  19 1159.85 285.705   1
   3  -3  19 1454.66 266.329   6
  -3   3  18 3193.96 408.857   1
  -3   3  18 3802.04 421.607   6
   3  -3  18 2866.22 362.845   6
  -3   3  17 18361.4 908.744   6
  -3   3  17 18082.4 938.080   1
   3  -3  17 18822.7 871.524   6
   3  -3  16 18821.6 832.830   5
   3  -3  16 20171.1 909.763   6
  -3   3  16 18812.5 964.982   1
  -3   3  16 19280.3 937.970   6
   3  -3  15 1541.27 493.527  13
  -3   3  15 2609.55 368.653   6
   3  -3  15 2034.39 305.528   5
   3  -3  15 2435.38 359.135   6
  -3   3  15 2061.82 355.674   1
   3  -3  14 5392.83 816.758  13
  -3   3  14 6033.24 542.762   6
   3  -3  14 5268.65 868.569  14
  -3   3  14 6058.79 565.968   1
   3  -3  14 6285.99 507.687   6
   3  -3  14 5771.16 466.808   5
   3  -3  14 6202.97 512.639   7
  -3   3  13 13263.2 1039.79   2
   3  -3  13 11946.4 673.303   6
  -3   3  13 12065.0 749.640   1
   3  -3  13 12691.7 1264.53  14
   3  -3  13 12701.7 1179.92  13
   3  -3  12 413.229 314.993  14
  -3   3  12 276.732 199.615   2
   3  -3  11 3363.13 583.224  13
   3  -3  11 3857.37 663.898  14
  -3   3  11 3434.26 522.915   2
   3  -3  10 2984.38 520.230  13
  -3   3  10 2606.16 435.546   2
   3  -3  10 2423.95 532.431  14
  -3   3   9 14522.5 976.606   2
   3  -3   9 15165.6 1124.92  14
   3  -3   9 16037.1 1061.99  13
  -3   3   8 27351.3 1295.67   2
   3  -3   8 26150.0 1361.27  14
   3  -3   8 26150.6 1274.12  13
  -3   3   7 27681.4 1246.81   2
   3  -3   7 25746.7 1256.03  14
   3  -3   7 25866.0 1174.63  13
  -3   3   6 22513.4 1079.92   2
   3  -3   6 22213.7 1073.60  14
   3  -3   6 22108.8 1008.95  13
  -3   3   5 11969.5 778.048   2
  -3   3   5 11585.3 401.511  14
   3  -3   5 12591.0 742.881  14
  -3  -3  -5 10457.7 733.609   2
   3  -3   5 11731.2 687.246  13
  -3   3   4 10588.4 693.946   2
  -3  -3  -4 12754.5 776.424   2
   3  -3   4 11389.8 630.095  13
   3  -3   4 11393.3 649.921  14
  -3   3   3 21317.1 933.249   2
   3  -3   3 21419.6 800.578  13
  -3  -3  -3 20152.2 932.407   2
  -3   3   2 28329.9 1029.48   2
  -3  -3  -2 30345.3 1099.63   2
   3  -3   2 29844.8 880.130  13
  -3   3   1 24694.8 926.322   2
   3  -3   1 25744.8 767.094  13
  -3  -3  -1 25664.0 980.880   2
   3  -3   0 31930.6 805.787  13
   3   3   0 34527.9 1068.97  14
  -3   3   0 31852.3 1019.32   2
  -3  -3   0 34531.1 1108.56   2
  -3   3  -1 24201.9 864.982   2
   3   3   1 25204.4 913.443  14
  -3  -3   1 23330.0 902.110   2
  -3  -3   1 24373.2 767.246  13
   3   3   2 29732.1 1008.24  14
  -3   3  -2 28517.9 917.510   2
  -3  -3   2 29116.3 988.404   2
  -3  -3   2 30443.2 884.708  13
  -3  -3   3 19692.7 811.894   2
  -3  -3   3 19196.5 739.243  13
   3   3   3 19194.8 843.080  14
  -3   3  -3 20095.8 758.035   2
   3   3   4 11596.2 690.092  14
  -3  -3   4 12508.9 655.388   2
  -3   3  -4 10901.2 555.038   2
  -3  -3   4 12277.3 626.202  13
  -3  -3   5 10868.7 627.718  13
  -3   3  -5 12001.7 569.052   2
  -3  -3   5 11113.6 619.486   2
   3   3   5 10979.1 709.908  14
  -3   3  -6 22820.0 784.344   2
  -3  -3   6 23741.4 915.725   2
  -3  -3   6 22691.3 961.189  13
   3   3   6 22365.3 1065.56  14
  -3  -3   7 26608.7 1118.24  13
   3   3   7 25771.7 1220.40  14
  -3  -3   7 26281.5 970.480   2
  -3  -3   8 24877.2 1161.56  13
   3   3   8 26454.1 1325.92  14
  -3  -3   8 25204.2 962.470   2
   3   3   9 15454.8 1077.28  14
  -3  -3   9 14595.7 962.571  13
   3   3  10 2408.47 515.155  14
  -3  -3  10 2453.28 448.105  13
  -3  -3  11 3022.46 528.884  13
   3   3  11 3256.57 591.508  14
  -3  -3  12 991.250 360.818  13
   3   3  12 1417.20 454.125  14
   3   3  13 11664.5 677.854   6
   3   3  13 11857.7 1189.81  14
  -3  -3  13 12738.0 746.755  12
  -3  -3  13 11950.3 1085.85  13
  -3  -3  14 5644.70 798.123  13
  -3  -3  14 5671.91 516.385  12
   3   3  14 6722.57 540.909   6
   3   3  14 5334.56 862.986  14
  -3  -3  15 2159.29 599.523  13
  -3  -3  15 2001.65 341.907  12
   3   3  15 2561.97 363.487   6
   3   3  15 2214.17 630.886  14
  -3  -3  16 19600.3 952.498  12
   3   3  16 19230.4 923.113   6
   3   3  17 17998.1 901.371   6
  -3  -3  17 19071.0 931.497  12
  -3  -3  17 19075.3 987.369   1
  -3  -3  18 3644.61 452.150   1
  -3  -3  18 3721.80 424.824  12
   3   3  18 3791.76 435.675   6
  -3  -3  19 1008.95 290.176   1
  -3  -3  19 1336.35 268.769  12
   3   3  19 1066.86 264.803   6
  -3  -3  20 486.164 217.836   1
   3   3  20 597.063 193.171   6
  -3  -3  20 798.606 198.046  12
   3   3  21 1823.86 280.773   6
  -3  -3  21 1895.67 234.268  12
  -3  -3  21 1835.50 290.132   1
  -3  -3  22-54.6918 134.024   1
   3   3  22 163.370 129.512   6
  -3  -3  23 71.1990 101.465   1
   3   3  23 81.7081 104.005   6
   3  -4  22 288.754 104.551  12
  -3   4  22 425.542 120.387   6
   3  -4  21 1949.44 235.510  12
  -3   4  21 1877.24 242.253   6
   3  -4  21 2236.76 240.428   6
  -3   4  21 2035.19 253.705   1
  -3   4  20 9851.16 593.159   1
  -3   4  20 10052.8 591.509   6
   3  -4  20 8626.81 498.543   6
  -3   4  19 3204.26 385.045   1
  -3   4  19 3985.09 412.141   6
  -3  -4 -19 3028.55 351.552  10
   3  -4  19 3477.15 364.980   6
  -3   4  18 4777.80 480.707   1
   3  -4  18 4960.96 447.900   6
  -3   4  18 5017.84 487.065   6
   3  -4  17 21658.0 908.170   6
  -3   4  17 23751.7 1041.94   6
   3  -4  17 21422.4 894.285   5
  -3   4  17 22786.9 1038.53   1
   3  -4  16 7876.69 576.415   6
   3  -4  16 7607.15 551.948   5
  -3   4  16 7866.42 634.328   1
  -3   4  16 7897.12 621.651   6
  -3   4  15 11350.0 737.689   6
   3  -4  15 13263.0 730.052   6
  -3   4  15 12273.3 790.300   1
   3  -4  15 12125.8 680.611   5
  -3   4  14 5111.10 692.298   2
  -3   4  14 4183.40 477.143   1
   3  -4  14 4123.84 417.357   6
  -3   4  14 3545.30 434.578   6
   3  -4  14 3215.92 679.583  13
   3  -4  14 3953.65 398.495   5
   3  -4  14 4346.68 455.618   7
  -3   4  13 8690.63 633.043   6
   3  -4  13 8526.24 576.254   6
  -3   4  13 8236.14 637.657   1
   3  -4  13 8578.71 1028.66  13
   3  -4  13 7778.41 581.008   7
   3  -4  13 9130.75 570.889   5
  -3   4  13 8433.76 860.352   2
   3  -4  12 417.947 373.069  13
  -3   4  12 452.079 210.764   2
   3  -4  11 5711.03 738.652  13
  -3   4  11 7355.54 771.206   2
  -3   4  10 7186.16 746.653   2
   3  -4  10 6943.57 783.455  13
  -3   4   9 4406.25 589.777   2
   3  -4   9 5203.34 655.011  13
   3  -4   8 449.659 243.983  13
  -3   4   8 501.287 238.719   2
  -3   4   7 33272.9 1428.81   2
   3  -4   7 35154.1 1444.13  13
   3  -4   6 12863.0 833.938  13
  -3   4   6 13061.6 872.007   2
  -3   4   5 14605.0 886.602   2
   3  -4   5 12539.9 771.084  13
   3  -4   4 38231.1 1257.92  13
  -3   4   4 37269.2 1351.10   2
   3  -4   3 29885.8 1059.96  13
  -3   4   3 30391.3 1176.74   2
  -3   4   3 29645.2 572.925  14
  -3  -4  -3 33098.1 1273.55   2
   3  -4   2 22788.2 875.890  13
  -3   4   2 22948.7 983.283   2
  -3  -4  -2 24016.6 1054.73   2
  -3   4   2 22965.6 501.251  14
   3  -4   1 14257.1 664.568  13
  -3   4   1 14199.2 751.264   2
  -3   4   1 14330.5 452.127  14
  -3  -4  -1 15249.8 820.261   2
  -3   4   0 112887. 2010.46   2
   3  -4   0 110988. 1780.66  13
   3   4   0 111041. 2126.03  14
  -3  -4   0 105889. 2057.09   2
  -3  -4   1 14016.4 682.213  13
  -3   4  -1 14692.3 705.404   2
   3   4   1 14412.8 775.680  14
  -3  -4   1 14487.0 759.503   2
  -3  -4   2 23585.4 905.396  13
   3   4   2 24051.9 1005.95  14
  -3  -4   2 23201.3 935.204   2
  -3   4  -2 23168.2 854.285   2
  -3  -4   3 28904.8 1026.32  13
  -3   4  -3 31538.1 971.288   2
   3   4   3 28483.3 1109.36  14
  -3  -4   3 30021.2 1050.35   2
  -3  -4   4 35340.6 1185.66  13
  -3  -4   4 39213.4 1182.64   2
   3   4   4 35900.6 1285.07  14
  -3   4  -4 39190.6 1044.06   2
  -3  -4   5 11968.1 725.781  13
  -3  -4   5 12635.5 673.967   2
   3   4   5 13197.0 816.945  14
  -3   4  -5 12881.7 582.679   2
   3   4   6 12791.9 848.802  14
  -3  -4   6 13036.8 676.474   2
  -3  -4   6 12254.8 774.753  13
   3   4   7 38224.5 1532.72  14
  -3  -4   7 36383.8 1401.06  13
  -3  -4   7 36633.0 1118.51   2
  -3  -4   8 449.983 221.846  13
   3   4   8 523.843 290.765  14
  -3  -4   9 4592.23 592.529  13
   3   4   9 4174.49 621.339  14
  -3  -4  10 7615.01 775.899  13
   3   4  10 7223.62 836.446  14
   3   4  11 7968.88 905.251  14
  -3  -4  11 6432.72 762.865  13
   3   4  12-138.528 329.527  14
  -3  -4  12-91.6604 284.240  13
  -3  -4  13 9425.47 659.574  12
   3   4  13 9360.08 1058.58  14
  -3  -4  13 8501.32 539.962   5
   3   4  13 9194.37 620.918   6
  -3  -4  13 8013.33 933.736  13
   3   4  14 4064.41 432.802   6
  -3  -4  14 3661.68 437.608  12
  -3  -4  14 4138.84 388.613   5
   3   4  14 4864.49 813.634  14
  -3  -4  14 3397.54 699.872  13
  -3  -4  15 11959.0 761.663  12
   3   4  15 11640.5 737.600   6
   3   4  16 6665.27 570.167   6
  -3  -4  16 7268.58 602.835  12
   3   4  17 20801.1 962.393   6
  -3  -4  17 19571.2 951.005  12
   3   4  18 5733.85 521.959   6
  -3  -4  18 4957.92 485.320  12
  -3  -4  18 5866.50 549.489   1
   3   4  19 4703.13 462.144   6
  -3  -4  19 4410.35 460.000   1
  -3  -4  19 3901.00 412.672  12
  -3  -4  20 9255.26 555.889  12
   3   4  20 9635.15 602.474   6
  -3  -4  20 9446.06 613.209   1
   3   4  21 2328.11 293.959   6
  -3  -4  21 2027.63 290.314   1
  -3  -4  21 2125.43 252.758  12
   3   4  22 7.53385 117.709   6
  -3  -4  22 128.137 133.154   1
   3   4  23 760.500 137.818   6
  -3  -4  23 594.732 130.751   1
  -3   5  22 5515.80 325.861   6
   3  -5  22 5503.77 309.874  12
   3  -5  21 125.997 113.608  12
  -3   5  21-65.5075 111.189   6
  -3   5  21 24.3996 99.5409   1
  -3   5  20 4024.45 353.754   1
   3  -5  20 4306.62 388.039  12
  -3   5  20 4121.73 386.212   6
  -3  -5 -20 3342.64 315.121  10
  -3   5  19 3026.05 346.545   1
   3  -5  19 3443.31 323.138   6
  -3  -5 -19 2923.44 346.214  10
  -3   5  19 3788.38 408.051   6
  -3   5  18 5723.85 519.618   6
  -3   5  18 6361.60 526.730   1
   3  -5  18 5451.33 439.437   6
  -3  -5 -18 5140.74 477.062  10
   3  -5  17 11522.4 651.030   6
  -3   5  17 11103.2 725.659   6
  -3   5  17 11924.9 734.761   1
   3  -5  17 11410.5 659.248   5
   3  -5  16 924.031 234.361   6
   3  -5  16 643.268 240.256   5
  -3   5  16 774.067 271.480   1
  -3   5  16 836.019 279.106   6
  -3   5  15 11350.6 749.207   1
   3  -5  15 11108.8 663.778   6
  -3   5  15 10890.0 742.403   6
   3  -5  15 11239.8 667.649   5
   3  -5  15 11913.3 740.351   7
  -3   5  14 156.508 174.055   6
   3  -5  14 433.745 336.541  13
   3  -5  14 77.1093 152.851   6
  -3   5  14 395.205 220.707   2
   3  -5  14 336.022 208.064   5
   3  -5  14 160.463 158.014   7
  -3   5  13 3115.81 416.987   1
  -3   5  13 4025.00 443.434   6
   3  -5  13 4032.32 403.123   6
   3  -5  13 4013.66 747.699  13
  -3   5  13 4414.06 633.288   2
   3  -5  13 3778.23 409.115   5
   3  -5  13 3867.22 438.195   7
   3  -5  12 3211.03 634.004  13
  -3   5  12 3237.75 410.817   1
   3  -5  12 3226.42 375.778   7
  -3   5  12 3376.57 556.059   2
   3  -5  12 3933.44 381.204   5
  -3   5  12 4019.64 460.318   6
   3  -5  11 8743.93 974.418  13
  -3   5  11 9050.63 884.276   2
  -3   5  10 15391.5 1122.90   2
   3  -5  10 13927.7 1150.71  13
   3  -5   9 4664.30 652.108  13
  -3   5   9 4628.15 608.335   2
  -3   5   8 5594.22 653.265   2
   3  -5   8 6825.04 735.771  13
   3  -5   7 728.136 262.355  13
  -3   5   7 656.450 278.304   2
   3  -5   6 3862.24 506.108  13
  -3   5   6 3710.43 495.738   2
  -3   5   5 15703.2 974.171   2
   3  -5   5 14350.9 885.251  13
  -3   5   4 42747.3 1528.64   2
   3  -5   4 41200.3 1421.82  13
  -3   5   3 27345.6 1174.53   2
   3  -5   3 25991.3 1093.31  13
   3  -5   2 11029.3 687.283  13
  -3   5   2 12086.6 769.677   2
  -3   5   2 11559.7 477.066  14
  -3   5   1 53974.1 1091.50  14
  -3   5   1 52919.0 1514.03   2
   3  -5   1 54343.6 1459.06  13
  -3  -5  -1 54232.7 1637.69   2
   3  -5   0 41498.6 1253.00  13
  -3  -5   0 40086.7 1369.21   2
  -3   5   0 42541.9 1309.93   2
   3   5   0 40401.8 1425.06  14
  -3   5  -1 54826.2 1428.75   2
  -3  -5   1 55490.9 1521.73  13
  -3  -5   1 54094.9 1549.00   2
   3   5   1 57504.8 1705.42  14
   3   5   2 11625.4 771.599  14
  -3  -5   2 11335.3 702.822  13
  -3   5  -2 11610.6 639.140   2
  -3  -5   2 11642.6 716.588   2
  -3  -5   3 25830.4 1074.55  13
   3   5   3 27841.2 1196.52  14
  -3  -5   3 28001.7 1073.31   2
  -3   5  -3 27846.3 946.175   2
  -3   5  -4 41292.8 1102.92   2
  -3  -5   4 40319.4 1390.04  13
   3   5   4 39305.1 1449.07  14
  -3  -5   4 39640.5 1252.28   2
  -3  -5   5 16115.2 920.014  13
   3   5   5 16888.6 989.544  14
  -3  -5   5 16090.6 787.722   2
   3   5   6 3635.68 501.049  14
  -3  -5   6 3118.81 358.782   2
  -3  -5   6 3356.88 476.981  13
  -3  -5   7 736.105 273.514  13
   3   5   7 846.277 294.315  14
   3   5   8 6074.38 700.471  14
  -3  -5   8 5854.54 659.048  13
  -3  -5   9 5699.36 678.284  13
   3   5   9 4319.62 644.236  14
   3   5  10 15788.9 1247.16  14
  -3  -5  10 14707.4 1139.91  13
   3   5  11 10515.5 1070.91  14
  -3  -5  11 9207.26 962.950  13
  -3  -5  12 4041.17 447.442  12
  -3  -5  12 2994.66 604.867  13
   3   5  12 3220.83 648.019  14
   3   5  12 3579.93 401.854   6
  -3  -5  13 3273.69 413.971  12
  -3  -5  13 4398.34 781.343  13
   3   5  13 3731.69 416.085   6
   3   5  13 4527.40 790.426  14
  -3  -5  13 3756.04 388.134   5
  -3  -5  14-463.003 390.951  13
  -3  -5  14 220.764 193.341  12
   3   5  14 465.531 453.171  14
   3   5  14 261.637 192.794   6
  -3  -5  14 445.675 214.460   5
  -3  -5  15 11618.3 754.865  12
  -3  -5  15 11203.2 659.356   5
   3   5  15 12105.4 745.695   6
  -3  -5  16 973.009 281.633  12
   3   5  16 1263.56 298.258   6
  -3  -5  17 10634.5 711.920  12
   3   5  17 10845.1 701.907   6
   3   5  18 6111.47 528.385   6
  -3  -5  18 5778.86 521.865   1
  -3  -5  18 5517.52 501.857  12
   3   5  19 3563.01 412.020   6
  -3  -5  19 3229.49 390.219   1
  -3  -5  19 3594.68 386.995  12
  -3  -5  20 3632.49 355.583  12
   3   5  20 3816.36 381.875   6
  -3  -5  20 4541.11 414.071   1
   3   5  21 319.842 159.446   6
  -3  -5  21 182.187 122.577  12
  -3  -5  21 286.647 142.062   1
   3   5  22 6179.85 381.980   6
  -3  -5  22 6178.51 375.087   1
  -3  -5  22 5680.09 316.806  12
   3   5  23 937.805 143.609   6
   3  -6  22 425.118 102.203  12
  -3   6  22 35.3954 75.0825   6
   3  -6  21 1718.28 224.070  12
  -3   6  21 1759.11 230.600   6
  -3  -6 -20 20.5625 125.039  10
   3  -6  20 279.691 158.643  12
  -3   6  20 219.476 156.960   6
  -3   6  19 473.145 157.443   1
  -3   6  19 825.347 219.835   6
  -3  -6 -19 663.835 184.932  10
  -3   6  18 1582.59 265.433   1
  -3   6  18 1801.72 324.002   6
  -3  -6 -18 1303.20 265.994  10
   3  -6  17 4984.53 425.948   6
  -3  -6 -17 4406.67 460.543  10
   3  -6  17 4749.39 436.040   5
  -3   6  17 4506.45 440.527   1
  -3   6  17 4625.50 488.026   6
  -3   6  16 12754.5 794.429   6
   3  -6  16 13053.1 679.638   6
   3  -6  16 13268.3 719.430   5
  -3   6  16 13362.8 770.472   1
  -3   6  15 9950.45 687.717   1
  -3   6  15 9160.63 687.880   6
   3  -6  15 10127.5 620.566   6
   3  -6  15 9609.12 683.349   7
   3  -6  15 9605.25 625.081   5
  -3   6  14 2098.00 358.160   6
   3  -6  14 1879.28 287.546   6
   3  -6  14 1861.55 313.144   5
   3  -6  14 1933.85 329.249   7
   3  -6  13 6762.58 507.794   6
  -3   6  13 7030.28 591.673   1
   3  -6  13 6965.65 530.468   5
  -3   6  13 7091.70 843.644   2
   3  -6  13 6653.03 972.005  13
  -3   6  13 7007.89 597.645   6
   3  -6  13 7660.67 598.637   7
   3  -6  12 3719.94 380.291   6
   3  -6  12 3576.36 402.041   7
  -3   6  12 3541.69 445.071   6
   3  -6  12 3439.23 683.127  13
  -3   6  12 4243.97 638.264   2
  -3   6  12 3338.81 421.214   1
  -3   6  11 8134.81 621.602   6
   3  -6  11 8286.42 592.835   7
   3  -6  11 7612.05 935.892  13
  -3   6  11 7866.09 865.087   2
  -3   6  10 28998.7 1603.98   2
   3  -6  10 31784.2 1798.27  13
  -3   6   9 311.049 209.734   2
   3  -6   9 602.633 355.742  13
  -3   6   8 7446.43 790.770   2
   3  -6   8 7422.02 814.564  13
  -3   6   7 9924.87 889.348   2
   3  -6   7 10266.7 892.436  13
   3  -6   6 1500.23 353.620  13
  -3   6   6 1498.61 371.683   2
  -3   6   5 20414.3 1163.71   2
   3  -6   5 19403.7 1120.48  13
  -3   6   4 29676.6 1353.79   2
   3  -6   4 27836.2 1272.27  13
  -3   6   3 10537.0 778.318   2
   3  -6   3 10043.2 743.936  13
   3  -6   2 47035.0 1547.58  13
  -3   6   2 46061.2 1550.30   2
  -3   6   2 45646.3 1121.50  14
   3  -6   1 9702.14 696.751  13
  -3   6   1 10345.8 718.005   2
  -3   6   1 9525.49 545.516  14
   3  -6   0 11232.9 735.070  13
  -3   6   0 10966.9 715.796   2
   3   6   0 9559.10 774.488  14
  -3  -6   1 10484.5 748.318  13
  -3   6  -1 9553.52 641.685   2
   3   6   1 11557.6 853.935  14
  -3   6  -2 48253.2 1370.16   2
   3   6   2 48681.4 1714.08  14
  -3  -6   2 48210.7 1538.41   2
  -3  -6   2 44873.1 1526.44  13
  -3  -6   3 10545.2 772.289  13
  -3  -6   3 12466.5 772.045   2
   3   6   3 10308.9 803.933  14
  -3   6  -3 11166.8 634.070   2
  -3  -6   4 30757.2 1170.91   2
  -3  -6   4 31184.4 1339.44  13
   3   6   4 29915.4 1362.52  14
  -3  -6   5 19231.7 891.239   2
  -3  -6   5 17780.3 1055.16  13
   3   6   5 20075.2 1149.36  14
  -3  -6   6 1837.87 377.282  13
   3   6   6 1304.03 354.375  14
   3   6   7 9847.10 877.145  14
  -3  -6   7 9647.23 850.638  13
   3   6   8 8533.96 851.627  14
  -3  -6   8 8317.61 824.312  13
  -3  -6   9 975.410 344.326  13
   3   6   9 773.209 390.024  14
   3   6  10 30055.9 1732.80  14
  -3  -6  10 26114.6 1579.16  13
  -3  -6  11 9696.91 674.484  12
  -3  -6  11 9427.11 995.728  13
   3   6  11 9834.21 1058.72  14
  -3  -6  12 3673.00 428.282  12
   3   6  12 3631.53 408.577   6
  -3  -6  12 3516.55 726.142  13
   3   6  12 4165.40 795.052  14
  -3  -6  12 3002.73 356.510   5
   3   6  13 7215.49 562.812   6
   3   6  13 5785.95 891.311  14
  -3  -6  13 5659.53 540.170  12
  -3  -6  13 6747.68 502.233   5
  -3  -6  13 5638.78 920.311  13
   3   6  14 1736.99 311.988   6
  -3  -6  14 2124.16 335.527   5
  -3  -6  14 2302.30 370.629  12
  -3  -6  15 10149.1 723.319  12
   3   6  15 10295.4 691.189   6
  -3  -6  15 8977.25 591.876   5
  -3  -6  16 11666.8 751.679  12
  -3  -6  16 12378.4 688.961   5
   3   6  16 12688.6 750.893   6
  -3  -6  17 3988.33 449.382  12
  -3  -6  17 4446.51 454.584   1
   3   6  17 4178.57 454.295   6
  -3  -6  18 1468.63 294.850  12
   3   6  18 1786.09 311.015   6
  -3  -6  18 1559.35 286.019   1
  -3  -6  19 933.711 224.027  12
   3   6  19 761.378 228.706   6
  -3  -6  19 665.704 203.833   1
  -3  -6  20-234.664 144.409   1
  -3  -6  20 28.2527 139.252  12
   3   6  20 28.9957 143.453   6
  -3  -6  21 1625.54 218.784  12
   3   6  21 1414.30 220.599   6
  -3  -6  21 1539.24 223.569   1
  -3  -6  22 290.661 90.6947  12
  -3  -6  22 125.229 86.1297   1
   3   6  22 315.023 119.724   6
  -3   7  21 140.338 96.2993   6
   3  -7  21 41.9179 95.0986  12
   3  -7  20 1836.70 251.077  12
  -3   7  20 1608.05 241.973   6
  -3  -7 -20 1257.47 186.062  10
  -3   7  19 1644.57 269.816   6
  -3  -7 -19 1358.22 228.082  10
  -3   7  18 1217.24 260.688   6
  -3  -7 -18 882.275 221.692  10
   3  -7  18 842.460 213.659   5
  -3   7  17 600.943 234.521   6
  -3  -7 -17 644.640 214.629  10
   3  -7  17 447.170 192.544   5
  -3  -7 -16 8351.08 634.221  10
  -3   7  16 9774.96 691.177   6
   3  -7  16 9721.62 615.004   5
  -3   7  15 1182.10 299.013   6
   3  -7  15 1118.22 260.217   5
  -3  -7 -15 1074.80 281.875  10
   3  -7  15 1247.93 305.040   7
  -3   7  14 12158.7 796.001   6
  -3  -7 -14 13851.0 844.451  10
   3  -7  14 11080.2 679.563   5
   3  -7  14 12588.0 782.170   7
   3  -7  13 19467.2 878.665   5
   3  -7  13 19318.9 833.975   6
   3  -7  13 18951.3 941.607   7
  -3   7  13 18830.7 983.824   6
  -3   7  12 1719.51 328.707   6
   3  -7  12 1684.42 316.658   7
   3  -7  12 1353.94 249.371   6
   3  -7  12 891.479 526.723  13
  -3   7  12 1635.25 425.661   2
   3  -7  11 15541.1 828.628   7
   3  -7  11 17353.7 776.150   6
  -3   7  11 16262.7 895.576   6
  -3   7  11 17087.5 1341.61   2
   3  -7  11 15534.2 1387.68  13
   3  -7  10 1469.13 490.073  13
   3  -7  10 1826.76 312.743   7
  -3   7  10 1813.11 430.583   2
  -3   7  10 1799.50 327.337   6
  -3   7   9 11266.3 1036.29   2
   3  -7   9 9125.83 992.873  13
   3  -7   8 1068.61 394.454  13
  -3   7   8 884.057 310.218   2
   3  -7   7 4666.81 641.148  13
  -3   7   7 4950.39 666.121   2
  -3   7   6 37373.5 1719.23   2
   3  -7   6 33756.8 1650.70  13
   3  -7   5 8978.17 817.969  13
  -3   7   5 9222.72 833.381   2
   3  -7   4 3538.49 514.948  13
  -3   7   4 4657.20 582.159   2
   3  -7   3 3128.22 478.475  13
  -3   7   3 2959.00 461.204   2
   3  -7   2 1792.11 356.857  13
  -3   7   2 1578.86 331.826   2
   3  -7   1 2628.64 426.132  13
  -3   7   1 3195.62 438.107   2
   3  -7   0-34.8903 184.536  13
   3   7   0 201.765 222.925  14
  -3   7   0 112.777 142.666   2
  -3   7  -1 3170.01 404.863   2
   3   7   1 3450.89 544.153  14
  -3  -7   1 2382.40 418.685  13
  -3  -7   2 2189.76 402.369  13
  -3   7  -2 1960.31 306.999   2
   3   7   2 1826.80 398.552  14
   3   7   3 3645.86 535.214  14
  -3  -7   3 3336.07 503.818  13
  -3  -7   4 2484.67 443.397  13
   3   7   4 4088.27 576.778  14
  -3  -7   5 8466.85 807.355  13
   3   7   5 9641.45 870.504  14
  -3  -7   6 34893.8 1640.06  13
   3   7   6 36525.7 1687.88  14
  -3  -7   7 4703.74 667.494  13
   3   7   7 3935.83 606.622  14
  -3  -7   8 376.492 260.503  13
   3   7   8 526.906 261.527  14
  -3  -7   9 9915.69 1010.14  13
   3   7   9 10224.0 1020.78  14
  -3  -7  10 1143.25 473.587  13
  -3  -7  10 1352.73 295.841  12
  -3  -7  11 18345.8 938.597  12
   3   7  11 17756.9 843.644   6
   3   7  11 19621.3 1557.23  14
  -3  -7  11 17673.2 785.309   5
  -3  -7  11 19475.3 809.156   8
  -3  -7  11 17900.7 1455.84  13
  -3  -7  12 2397.00 580.794  13
  -3  -7  12 2204.77 370.278  12
   3   7  12 1904.95 595.987  14
   3   7  12 1157.82 260.171   6
  -3  -7  12 1754.62 291.937   5
  -3  -7  13 18251.2 957.271  12
  -3  -7  13 20122.6 858.737   5
   3   7  13 18450.2 889.626   6
  -3  -7  14 11349.4 766.758  12
   3   7  14 11629.5 721.186   6
  -3  -7  14 12749.3 688.594   5
  -3  -7  15 1595.02 329.710  12
   3   7  15 1617.78 308.676   6
  -3  -7  15 1173.38 259.467   5
  -3  -7  16 9033.21 668.170  12
   3   7  16 8724.48 614.971   6
  -3  -7  16 8228.15 549.843   5
  -3  -7  17 541.319 217.194   1
  -3  -7  17 409.171 213.863  12
   3   7  17 325.978 212.892   6
  -3  -7  18 856.685 246.412  12
  -3  -7  18 906.967 223.005   1
   3   7  18 388.762 191.162   6
  -3  -7  19 1660.87 272.557  12
  -3  -7  19 1458.68 228.372   1
   3   7  19 1924.37 281.392   6
  -3  -7  20 1455.86 224.604  12
   3   7  20 1335.72 219.804   6
  -3  -7  20 1552.45 229.192   1
  -3  -7  21 201.192 114.960  12
   3   7  21 256.087 126.233   6
  -3  -7  21 165.712 106.308   1
   3   7  22 730.051 122.376   6
   3  -8  21 321.171 104.949  12
  -3   8  21 455.510 128.490   6
  -3   8  20 401.630 143.072   6
   3  -8  20 612.559 168.144  12
  -3  -8 -20 348.825 104.350  10
   3  -8  19 145.597 143.180  12
  -3  -8 -19 235.363 126.498  10
  -3   8  19 109.259 130.144   6
  -3  -8 -18 2252.96 292.180  10
   3  -8  18 2748.16 301.885   5
  -3   8  18 2380.10 317.077   6
  -3  -8 -17 368.341 180.935  10
  -3   8  17 503.057 234.992   6
   3  -8  17 707.480 215.821   5
  -3   8  16 10870.4 720.205   6
  -3  -8 -16 11299.8 726.268  10
   3  -8  16 11678.8 662.500   5
  -3  -8 -15 4385.92 483.527  10
   3  -8  15 4856.94 497.971   7
   3  -8  15 4918.77 459.936   5
  -3   8  15 4703.38 511.749   6
  -3  -8 -14 1242.20 309.786  10
  -3   8  14 1471.61 324.752   6
   3  -8  14 1327.41 295.524   5
   3  -8  14 1391.02 303.168   7
  -3  -8 -13 18377.7 982.371  10
   3  -8  13 18152.9 854.982   5
   3  -8  13 19128.4 960.877   7
  -3   8  13 17721.8 977.750   6
  -3   8  12 4819.52 539.431   6
   3  -8  12 5503.53 523.894   7
  -3  -8 -12 5473.11 567.384  10
   3  -8  11 2824.39 666.002  13
  -3   8  11 2888.97 417.123   6
  -3  -8 -11 3274.37 452.626  10
   3  -8  11 2518.75 380.941   7
  -3   8  11 3522.07 634.758   2
  -3   8  10 8469.97 667.858   6
  -3  -8 -10 6975.49 614.977  10
   3  -8  10 8128.16 616.874   7
  -3   8  10 7888.47 935.101   2
   3  -8  10 7693.11 964.931  13
  -3  -8  -9 12905.2 806.039  10
  -3   8   9 13430.9 1181.71   2
   3  -8   9 13455.2 1244.38  13
  -3   8   9 13319.8 818.410   6
   3  -8   9 12432.0 742.552   7
   3  -8   8 573.651 209.722   7
  -3   8   8 1057.13 328.780   2
  -3   8   8 700.519 240.345   6
  -3  -8  -8 269.149 201.217  10
   3  -8   8 844.232 346.725  13
   3  -8   7 515.827 310.159  13
  -3   8   7 1159.74 344.574   2
   3  -8   6 4268.96 633.032  13
  -3   8   6 3445.98 567.231   2
   3  -8   5 26266.3 1485.68  13
  -3   8   5 25528.0 1461.04   2
   3  -8   4 2741.02 485.649  13
  -3   8   4 3113.23 524.129   2
   3  -8   3 11937.7 949.318  13
  -3   8   3 12385.6 938.222   2
  -3   8   2 12795.5 922.850   2
   3  -8   2 11641.2 917.924  13
   3  -8   1 1867.78 394.784  13
  -3   8   1 2403.78 406.638   2
   3   8  -1 2329.11 478.258  14
  -3   8   0 4107.66 498.103   2
   3   8   0 3847.58 599.705  14
   3  -8   0 5091.55 612.207  13
  -3  -8   1 1950.54 416.874  13
  -3   8  -1 1702.08 320.286   2
   3   8   1 2399.62 487.509  14
  -3  -8   2 13464.3 1013.03  13
   3   8   2 12810.1 1041.10  14
  -3  -8   3 13600.0 1029.64  13
   3   8   3 13063.2 1053.78  14
   3   8   4 2953.12 531.444  14
  -3  -8   4 2380.72 469.042  13
  -3  -8   5 23622.8 1409.88  13
   3   8   5 24212.0 1448.36  14
  -3  -8   6 3890.41 607.938  13
   3   8   6 3890.09 639.299  14
  -3  -8   7 833.003 396.031  13
   3   8   7 997.599 369.624  14
  -3  -8   8 396.714 277.066  13
   3   8   8-166.233 321.717  14
  -3  -8   9 13234.3 1214.36  13
  -3  -8   9 12127.8 670.293   8
  -3  -8   9 12769.3 767.081  12
   3   8   9 11302.4 1138.46  14
  -3  -8  10 6994.99 899.656  13
  -3  -8  10 6639.97 580.603  12
  -3  -8  10 7331.45 523.970   8
   3   8  10 7214.09 995.193  14
  -3  -8  11 2917.87 415.172  12
  -3  -8  11 2906.49 352.972   5
  -3  -8  11 3400.55 700.517  13
  -3  -8  11 2853.58 351.673   8
  -3  -8  12 5370.81 544.342  12
   3   8  12 5642.12 501.275   6
  -3  -8  12 5282.37 464.625   5
  -3  -8  12 4729.09 427.392   8
   3   8  13 18461.3 889.248   6
  -3  -8  13 20700.2 1034.15  12
  -3  -8  13 19892.8 850.242   5
  -3  -8  14 1921.11 357.751  12
   3   8  14 1378.32 288.931   6
  -3  -8  14 1558.72 285.874   5
   3   8  15 4231.43 438.580   6
  -3  -8  15 4901.44 510.142  12
  -3  -8  15 4287.18 414.086   5
   3   8  16 11371.2 671.615   6
  -3  -8  16 12295.5 751.684  12
  -3  -8  16 12454.4 686.497   1
  -3  -8  16 11509.9 621.944   5
  -3  -8  17 195.707 141.720   1
  -3  -8  17 425.634 210.227  12
   3   8  17 160.755 154.956   6
   3   8  18 2499.64 307.251   6
  -3  -8  18 2218.88 277.295   1
  -3  -8  18 2498.31 336.873  12
  -3  -8  19 71.9812 133.443  12
   3   8  19 74.8497 122.148   6
  -3  -8  19 258.315 139.644   1
  -3  -8  20 596.367 161.983  12
  -3  -8  20 340.398 110.786   1
   3   8  20 540.501 140.013   6
  -3  -8  21 496.001 127.290  12
   3   8  21 237.605 91.3249   6
  -3   9  20 30.5277 97.4273   6
   3  -9  20 3.43311 92.4900  12
  -3   9  19 1159.87 208.830   6
  -3  -9 -19 535.254 135.355  10
   3  -9  19 967.185 199.755  12
  -3   9  18 1638.53 264.712   6
   3  -9  18 1791.32 276.379  12
  -3  -9 -18 1517.60 241.702  10
   3  -9  18 1359.01 209.572   5
  -3   9  17 162.212 168.362   6
  -3  -9 -17 98.9353 156.697  10
   3  -9  17-15.6460 137.299   5
  -3   9  16 1713.18 328.514   6
  -3  -9 -16 1828.61 296.587  10
   3  -9  16 1379.95 243.852   5
  -3   9  15 347.050 237.806   6
  -3  -9 -15 328.815 227.583  10
   3  -9  15 416.064 202.973   5
   3  -9  15 554.960 233.714   7
   3  -9  14 922.293 270.907   7
  -3   9  14 1603.83 336.336   6
  -3  -9 -14 1007.21 285.535  10
   3  -9  14 1140.69 274.819   5
  -3   9  13 1074.38 328.804   6
  -3  -9 -13 1282.40 326.724  10
   3  -9  13 1750.93 309.213   5
   3  -9  13 1078.98 275.571   7
  -3  -9 -12 9917.72 740.775  10
  -3   9  12 8611.97 697.134   6
   3  -9  12 9910.02 705.058   7
  -3  -9 -11 11933.2 815.615  10
  -3   9  11 10475.8 775.739   6
   3  -9  11 10817.6 739.067   7
  -3  -9 -10 43413.1 1507.40  10
  -3   9  10 44233.7 2250.34   2
  -3   9  10 43564.1 1509.39   6
   3  -9  10 42501.2 1413.09   7
   3  -9  10 41004.8 2293.66  13
  -3   9   9 31304.3 1266.06   6
   3  -9   9 29930.3 1909.61  13
  -3  -9  -9 29854.6 1238.45  10
   3  -9   9 32817.0 1230.26   7
  -3   9   9 31857.7 1885.85   2
  -3   9   8 27477.5 1184.59   6
   3  -9   8 27095.1 1103.35   7
  -3  -9  -8 26928.0 1156.56  10
   3  -9   8 28331.4 1804.34  13
  -3   9   8 27844.6 1732.18   2
  -3   9   7 4226.20 469.461   6
   3  -9   7 5028.34 491.671   7
  -3  -9  -7 5624.37 537.484  10
   3  -9   7 4836.42 735.522  13
  -3   9   7 5151.10 719.972   2
   3  -9   6 4586.33 701.779  13
   3  -9   6 3928.15 408.344   4
  -3  -9  -6 3933.75 433.373  10
  -3   9   6 3602.45 430.351   6
  -3   9   6 3121.32 543.935   2
   3  -9   6 3590.65 412.660   7
   3  -9   5 3982.19 637.693  13
  -3   9   5 3974.16 615.412   2
   3  -9   4 7827.45 848.970  13
  -3   9   4 8844.00 873.038   2
   3  -9   3 10475.3 964.336  13
  -3   9   3 11280.9 948.494   2
   3  -9   2 2387.99 494.652  13
  -3   9   2 2964.58 482.131   2
   3  -9   1 8268.48 819.414  13
  -3   9   1 8198.89 745.045   2
   3   9  -1 8638.41 948.264  14
  -3   9   0 1110.26 265.589   2
   3   9   0 696.337 368.859  14
   3   9   1 9144.38 970.715  14
   3   9   2 3165.93 607.082  14
  -3  -9   2 2742.15 541.226  13
  -3  -9   3 11954.8 1053.74  13
   3   9   3 12891.0 1126.18  14
  -3  -9   4 9399.01 946.910  13
   3   9   4 9331.46 973.444  14
  -3  -9   5 3847.38 634.120  13
   3   9   5 3932.51 691.053  14
  -3  -9   6 3743.84 639.460  13
  -3  -9   6 3672.10 396.821  11
   3   9   6 3512.69 636.335  14
  -3  -9   6 4009.83 406.542   8
  -3  -9   7 5371.33 805.158  13
  -3  -9   7 4792.49 460.454  12
   3  -9  -7 4430.22 432.629  10
   3   9   7 4722.21 772.601  14
  -3  -9   7 4778.79 436.059   8
  -3  -9   7 4667.48 432.604  11
  -3  -9   8 25225.2 1684.81  13
  -3  -9   8 25245.9 1046.85  12
  -3  -9   8 28327.5 1017.06  11
   3   9   8 25990.4 1707.79  14
  -3  -9   8 26608.7 1006.24   8
  -3  -9   9 31755.5 1095.54   8
  -3  -9   9 29466.3 1165.89  12
   3   9   9 31079.5 1927.95  14
  -3  -9  10 38996.3 2201.45  13
  -3  -9  10 42019.9 1422.55  12
  -3  -9  10 42704.8 1273.33   8
   3   9  10 42402.2 2310.28  14
  -3  -9  11 11213.2 760.671  12
  -3  -9  11 11133.0 638.533   5
  -3  -9  11 11663.9 662.963   8
  -3  -9  12 9198.05 697.554  12
  -3  -9  12 9298.55 587.385   5
  -3  -9  12 10025.3 602.528   8
  -3  -9  13 1347.30 312.061  12
   3   9  13 1093.82 256.684   6
  -3  -9  13 1357.34 278.710   5
  -3  -9  14 1567.14 336.853  12
   3   9  14 1325.17 275.315   6
  -3  -9  14 1520.36 261.169   5
  -3  -9  15 448.022 212.677  12
   3   9  15 366.258 201.294   6
  -3  -9  15 542.609 186.415   5
  -3  -9  16 1677.89 305.410  12
   3   9  16 1629.45 262.720   6
  -3  -9  16 1474.33 233.903   5
  -3  -9  17 72.1519 154.021  12
   3   9  17-144.211 134.749   6
  -3  -9  18 1408.62 247.832  12
   3   9  18 1337.48 209.699   6
  -3  -9  19 774.174 181.606  12
   3   9  19 801.746 167.244   6
  -3  -9  20 28.1662 96.5235  12
   3   9  20 148.514 78.9198   6
   3 -10  20 54.6355 63.9828  12
  -3  10  19 1854.30 216.497   6
   3 -10  19 1663.53 211.214  12
   3 -10  18 364.638 144.365  12
  -3  10  18 372.206 154.559   6
  -3 -10 -18 411.466 131.293  10
   3 -10  18 242.309 116.654   5
   3 -10  17 634.529 178.032  12
  -3  10  17 655.729 198.001   6
  -3 -10 -17 713.416 187.898  10
   3 -10  17 405.194 158.924   5
  -3  10  16 3073.43 371.116   6
  -3 -10 -16 2787.05 340.322  10
   3 -10  16 3045.82 325.852   5
  -3  10  15 1467.05 299.945   6
   3 -10  15 1444.85 265.497   5
  -3 -10 -15 852.825 234.255  10
   3 -10  15 880.853 249.678   7
  -3  10  14 1527.11 315.577   6
  -3 -10 -14 1915.41 331.059  10
   3 -10  14 1922.73 309.191   5
   3 -10  14 1917.05 328.660   7
  -3 -10 -13 4611.44 504.871  10
  -3  10  13 4781.96 515.133   6
   3 -10  13 5074.49 471.660   5
   3 -10  13 4749.37 494.934   7
  -3 -10 -12 23789.5 1112.91  10
   3 -10  12 23744.3 1075.07   7
  -3  10  12 21838.5 1072.02   6
  -3  10  11 1261.68 298.727   6
  -3 -10 -11 1690.30 351.301  10
   3 -10  11 1428.06 318.717   7
  -3  10  10 21611.4 1082.76   6
  -3 -10 -10 22803.4 1110.98  10
   3 -10  10 22664.2 1061.76   7
  -3  10   9 28389.1 1227.22   6
  -3 -10  -9 25916.1 1178.22  10
   3 -10   9 28919.7 1187.33   7
  -3  10   8 37724.6 2080.03   2
  -3  10   8 37369.5 1396.30   6
  -3 -10  -8 38666.4 1416.21  10
   3 -10   8 35309.5 2079.51  13
   3 -10   8 37469.5 1335.91   7
   3 -10   7 4916.24 814.196  13
  -3 -10  -7 4944.01 453.588  11
  -3  10   7 4769.11 503.221   6
  -3 -10  -7 4925.39 521.443  10
  -3  10   7 4426.11 698.022   2
   3 -10   7 5351.46 524.973   7
   3 -10   6 1786.75 331.685   7
   3 -10   6 725.089 363.878  13
  -3 -10  -6 1739.16 333.348  10
  -3 -10  -6 2096.91 307.894  11
  -3  10   6 1373.78 304.755   6
  -3  10   6 2034.12 460.684   2
   3 -10   6 1716.88 306.274   4
   3 -10   5 5239.98 769.119  13
  -3  10   5 4971.92 509.324   6
  -3 -10  -5 4250.04 435.265  11
  -3 -10  -5 4687.74 481.942  10
  -3  10   5 5250.76 723.895   2
   3 -10   5 5093.92 482.923   4
   3 -10   5 5420.45 516.487   7
  -3  10   4 8720.88 643.054   6
  -3 -10  -4 8594.89 595.705  11
  -3 -10  -4 9699.59 665.924  10
   3 -10   4 8464.52 965.379  13
  -3  10   4 9270.77 937.442   2
   3 -10   4 8927.04 626.908   4
   3 -10   4 8913.01 654.232   7
   3 -10   3 10257.7 1027.40  13
  -3 -10  -3 11852.2 687.244  11
  -3  10   3 12535.2 1050.09   2
  -3 -10  -3 11155.0 695.174  10
   3 -10   3 11125.7 689.278   4
   3 -10   3 11871.0 737.006   7
   3 -10   2 265.259 178.980   7
   3 -10   2-88.3565 204.805  13
  -3 -10  -2 17.2432 173.180  11
  -3  10   2 313.791 189.250   2
   3  10  -2 266.726 324.844  14
   3 -10   2 309.786 168.357   4
  -3 -10  -1 3575.21 397.137  11
   3  10  -1 3845.28 705.940  14
   3 -10   1 4032.70 426.611   4
   3 -10   0 18721.0 884.641   4
  -3 -10   0 19179.9 864.820  11
   3  10   0 20472.8 1496.55  14
  -3 -10   1 3821.44 396.992  11
   3 -10  -1 2939.81 376.248   4
   3 -10  -1 3510.13 393.543  10
   3  10   1 2571.14 571.371  14
   3 -10  -2 502.473 206.815   4
  -3 -10   2 101.818 166.097  11
   3 -10  -2 303.705 206.393  10
  -3 -10   2 96.0607 149.321   8
   3  10   2 315.757 327.818  14
  -3 -10   3 12157.4 1148.90  13
   3 -10  -3 12374.2 707.113  10
  -3 -10   3 11447.0 675.527   8
   3  10   3 12372.5 1176.05  14
   3 -10  -3 10741.3 683.276   4
   3 -10  -3 12192.9 737.188   7
  -3 -10   3 11135.7 660.223  11
  -3 -10   4 8264.64 957.563  13
  -3 -10   4 8789.25 591.104   8
  -3 -10   4 9939.48 620.823  11
   3 -10  -4 8673.39 605.685  10
   3 -10  -4 9224.90 649.803   4
   3  10   4 8857.28 1014.36  14
   3 -10  -4 8145.44 614.855   7
   3 -10  -5 5146.83 493.810   4
   3 -10  -5 5666.02 528.280   7
   3 -10  -5 4723.24 456.885  10
  -3 -10   5 5555.37 825.172  13
   3  10   5 5238.09 808.286  14
  -3 -10   5 4501.66 437.947   8
  -3 -10   5 4397.13 433.605  11
  -3 -10   6 1852.87 538.790  13
  -3 -10   6 1451.75 300.846  11
   3 -10  -6 1415.03 274.646  10
   3  10   6 1107.35 447.283  14
   3 -10  -6 1131.42 261.032   7
  -3 -10   6 965.739 250.868   8
  -3 -10   7 3356.92 708.380  13
  -3 -10   7 4596.59 439.489  12
   3 -10  -7 5049.19 472.134  10
   3  10   7 3756.22 717.730  14
  -3 -10   7 4727.72 454.975   8
  -3 -10   7 5429.42 488.052  11
   3 -10  -7 4246.85 485.310   7
  -3 -10   8 35112.0 2071.49  13
   3 -10  -8 38043.6 1245.55  10
  -3 -10   8 38345.7 1287.53  12
  -3 -10   8 37039.3 1188.57   8
   3  10   8 36176.5 2093.54  14
   3 -10  -8 36545.2 1333.48   7
  -3 -10   9 24551.3 1063.40  12
   3 -10  -9 28344.6 1067.16  10
  -3 -10   9 26829.8 1015.67   8
   3 -10  -9 27529.3 1180.09   7
  -3 -10  10 21264.8 1015.64  12
  -3 -10  10 20089.2 873.184   8
   3 -10 -10 21438.3 1033.17   7
   3 -10 -11 1281.55 308.163   7
  -3 -10  11 1646.55 338.450  12
  -3 -10  11 1771.22 283.985   5
  -3 -10  11 1848.71 304.541   8
  -3 -10  12 22443.6 1053.17  12
  -3 -10  12 22770.4 881.425   5
  -3 -10  12 21763.3 864.642   8
   3 -10 -12 20597.6 988.595   7
  -3 -10  13 4580.15 486.490  12
  -3 -10  13 4236.92 389.075   5
  -3 -10  13 4683.30 393.095   8
   3 -10 -13 4620.65 463.091   7
  -3 -10  14 1662.03 319.084  12
  -3 -10  14 1634.68 266.194   5
  -3 -10  15 1333.94 215.676   5
  -3 -10  15 1496.28 287.664  12
   3  10  15 1254.95 235.299   6
  -3 -10  16 2945.94 355.277  12
   3  10  16 2830.31 301.515   6
  -3 -10  16 2292.34 250.373   5
  -3 -10  17 556.138 165.178  12
   3  10  17 164.224 111.166   6
  -3 -10  18 305.199 146.719  12
   3  10  18 534.625 128.343   6
  -3 -10  19 1511.61 197.322  12
  -3 -10  20 277.272 83.9753  12
   3 -11  18 177.210 109.981  12
  -3 -11 -18 170.814 97.8722  10
   3 -11  17 2983.96 287.925  12
  -3  11  17 3076.01 303.487   6
  -3 -11 -17 2753.90 266.133  10
   3 -11  17 3012.50 263.999   5
  -3  11  16 907.647 201.697   6
  -3 -11 -16 931.953 201.095  10
   3 -11  16 779.883 176.505   5
   3 -11  16 831.238 190.909  12
  -3  11  15 7244.25 530.675   6
  -3 -11 -15 7322.08 523.387  10
   3 -11  15 7206.10 464.817   5
  -3  11  14 1570.76 304.877   6
   3 -11  14 1635.18 292.375   7
  -3 -11 -14 2470.37 359.338  10
   3 -11  14 1575.26 266.611   5
  -3  11  13 2322.97 366.888   6
  -3 -11 -13 2450.74 363.533  10
   3 -11  13 2111.98 317.785   5
   3 -11  13 2110.96 344.918   7
  -3  11  12 5216.15 535.794   6
  -3 -11 -12 5564.42 546.365  10
   3 -11  12 6167.46 563.830   7
  -3 -11 -11 785.918 263.415  10
  -3  11  11 552.872 257.565   6
   3 -11  11 702.878 274.178   7
  -3  11  10 2999.97 429.344   6
  -3 -11 -10 3478.61 455.791  10
   3 -11  10 2403.28 391.047   7
  -3 -11  -9 4088.88 500.793  10
   3 -11   9 3941.41 474.898   7
  -3  11   9 3646.15 467.330   6
  -3  11   8 15310.0 902.605   6
  -3 -11  -8 16671.7 957.308  10
   3 -11   8 15640.7 886.149   7
  -3  11   7 44633.9 1503.23   6
  -3 -11  -7 45981.2 1543.19  10
  -3 -11  -7 44288.4 1296.96  11
   3 -11   7 47013.8 1501.58   7
  -3  11   6 16712.2 919.815   6
  -3 -11  -6 16532.6 813.731  11
  -3 -11  -6 17331.2 943.924  10
   3 -11   6 17855.5 927.784   7
   3 -11   5 10485.1 1142.52  13
  -3 -11  -5 12730.1 726.650  11
  -3 -11  -5 12627.9 792.109  10
  -3  11   5 11966.9 1114.40   2
   3 -11   5 10801.1 712.807   4
   3 -11   5 12011.3 772.129   7
  -3 -11  -4 3579.64 401.659  11
  -3 -11  -4 3509.25 430.635  10
   3  11  -4 4353.82 795.108  14
  -3  11   4 4195.56 648.983   2
   3 -11   4 3274.78 409.539   4
   3 -11   4 3380.63 421.509   7
   3 -11   4 2038.42 536.948  13
  -3 -11  -3 7258.20 559.763  11
  -3 -11  -3 6473.31 563.332  10
   3 -11   3 6062.94 536.866   4
   3 -11   3 6759.38 897.158  13
  -3  11   3 6048.03 729.224   2
  -3 -11  -3 6453.33 498.165   8
   3 -11   3 6987.95 577.595   7
   3  11  -3 7096.89 982.269  14
  -3 -11  -2 21729.1 946.782  11
  -3 -11  -2 20565.2 935.365  10
   3 -11   2 21744.6 993.923   4
  -3 -11  -2 20898.6 885.063   8
   3  11  -2 22354.5 1681.77  14
   3 -11   2 21112.2 992.197   7
   3  11  -1 2931.66 675.953  14
  -3 -11  -1 2874.72 371.926  11
  -3 -11  -1 3385.53 393.401  10
  -3 -11  -1 2931.16 365.865   8
   3 -11   1 3311.57 404.943   4
   3 -11   1 4129.81 459.436   7
  -3 -11   0 48812.2 1411.56  11
  -3 -11   0 46451.7 1335.89  10
  -3 -11   0 48923.6 1386.19   8
   3  11   0 51764.2 2493.92  14
   3 -11   0 50825.5 1506.97   4
   3 -11   0 49714.4 1494.77   7
   3 -11  -1 3349.57 417.031   7
   3 -11  -1 3561.88 431.180   4
  -3 -11   1 3438.16 399.647  11
  -3 -11   1 3167.33 381.834   8
   3  11   1 4068.37 754.859  14
  -3 -11   2 21277.4 938.997  11
   3 -11  -2 21213.5 992.291   4
   3 -11  -2 20685.3 955.161  10
   3 -11  -2 21240.6 985.538   7
  -3 -11   2 20225.2 917.132   8
   3  11   2 21234.3 1585.36  14
   3  11   3 6732.62 924.715  14
  -3 -11   3 7449.26 569.789  11
   3 -11  -3 5593.07 517.344  10
   3 -11  -3 6253.82 549.708   7
   3 -11  -3 6737.14 577.532   4
  -3 -11   3 6480.85 536.391   8
  -3 -11   4 3397.16 399.873  11
   3 -11  -4 3349.04 412.262   7
   3 -11  -4 3417.05 401.430  10
   3 -11  -4 3114.93 414.384   4
  -3 -11   4 2594.48 648.728  13
  -3 -11   4 2839.08 387.125   8
  -3 -11   5 12154.1 1223.07  13
   3  11   5 10715.3 1176.90  14
   3 -11  -5 13133.1 765.049  10
   3 -11  -5 11083.9 741.485   4
  -3 -11   5 11722.3 705.454   8
  -3 -11   5 12034.2 714.362  11
   3 -11  -5 10130.8 696.364   7
   3 -11  -6 16962.5 914.644   4
   3 -11  -6 18005.2 889.839  10
  -3 -11   6 17291.5 858.711  11
  -3 -11   6 15138.4 800.344   8
   3 -11  -6 17388.0 916.718   7
  -3 -11   7 46276.9 1382.64  11
   3 -11  -7 42546.5 1354.71  10
  -3 -11   7 41768.7 1302.87   8
   3 -11  -7 41412.6 1416.98   4
   3 -11  -7 43424.2 1455.60   7
   3 -11  -8 15588.0 874.592   7
   3 -11  -8 15166.9 814.393  10
  -3 -11   8 15178.2 794.083   8
  -3 -11   9 3687.02 428.322  12
   3 -11  -9 3156.26 379.607  10
   3 -11  -9 3208.35 420.404   7
  -3 -11   9 3244.32 390.800   8
  -3 -11  10 3076.30 394.293  12
  -3 -11  10 3248.06 390.021   8
   3 -11 -10 2869.57 363.438  10
   3 -11 -10 2950.92 402.078   7
  -3 -11  10 2637.00 324.529   5
  -3 -11  11 664.296 219.997  12
  -3 -11  11 983.746 227.268   5
  -3 -11  11 502.689 211.464   8
  -3 -11  12 5166.31 503.798  12
  -3 -11  12 6207.61 455.733   5
  -3 -11  12 6368.32 466.150   8
  -3 -11  13 2276.38 344.300  12
  -3 -11  13 2502.41 288.946   5
  -3 -11  13 2277.90 277.431   8
  -3 -11  14 1896.53 302.378  12
  -3 -11  14 1927.97 250.149   5
   3 -11 -15 6169.25 443.030   4
  -3 -11  15 6917.24 408.517   5
  -3 -11  15 7144.87 512.426  12
  -3 -11  16 976.572 201.286  12
   3 -11 -16 1096.41 184.399   4
  -3 -11  17 2922.80 290.485  12
  -3 -11  18 82.0472 94.6472  12
   3 -12  17 2561.64 217.444  12
  -3 -12 -17 2845.43 225.293  10
   3 -12  17 2828.42 214.240   5
   3 -12  16 9.07542 79.8045  12
  -3 -12 -16 211.874 120.271  10
   3 -12  16 210.712 118.622   5
   3 -12  15 47.7311 97.5042  12
   3 -12  15 481.396 165.694   5
  -3 -12 -15 553.126 166.697  10
  -3  12  14 1115.89 229.454   6
   3 -12  14 1051.15 201.897  12
  -3 -12 -14 806.801 192.837  10
   3 -12  14 1042.12 221.792   7
   3 -12  14 1003.40 211.453   5
   3 -12  13 920.882 191.860  12
  -3  12  13 1163.25 263.805   6
  -3 -12 -13 1060.63 244.942  10
   3 -12  13 779.203 196.436   5
   3 -12  13 819.597 225.629   7
  -3  12  12 360.629 198.803   6
  -3 -12 -12 718.955 252.185  10
   3 -12  12 902.031 258.091   7
  -3  12  11 1496.24 314.334   6
  -3 -12 -11 1109.17 281.751  10
   3 -12  11 1764.85 328.074   7
  -3  12  10 1829.24 345.999   6
  -3 -12 -10 1722.35 355.239  10
   3 -12  10 1344.35 309.642   7
   3 -12   9 1475.54 307.965   7
  -3  12   9 1545.88 319.308   6
  -3 -12  -9 1755.44 362.492  10
   3 -12   8 1393.00 317.591   7
  -3 -12  -8 1053.55 307.846  10
  -3 -12  -7 28270.9 1215.23  10
   3 -12   7 32087.7 1238.24   7
  -3 -12  -6 7963.47 565.236  11
  -3 -12  -6 8095.22 662.858  10
   3 -12   6 9677.22 689.958   7
   3 -12   5 367.005 208.967   7
   3 -12   5 301.814 186.551   4
  -3 -12  -5 234.568 196.661  11
  -3 -12  -5-26.1608 200.856  10
  -3 -12  -4 3351.28 401.141  11
   3 -12   4 2752.97 385.434   4
  -3 -12  -4 2806.36 385.262  10
   3 -12   4 3061.47 406.734   7
  -3 -12  -3 8362.65 606.225  11
  -3 -12  -3 7383.61 600.446  10
  -3 -12  -3 7908.19 555.961   8
   3 -12   3 8063.39 627.959   4
   3 -12   3 8030.86 626.874   7
  -3 -12  -2 7788.60 587.357  11
  -3 -12  -2 8085.73 604.151  10
   3 -12   2 8249.19 637.624   4
  -3 -12  -2 8153.73 566.937   8
   3 -12   2 8574.29 635.661   7
   3 -12   1 466.336 204.332   7
  -3 -12  -1 356.419 203.012  11
  -3 -12  -1 241.038 210.307  10
  -3 -12  -1 61.1896 202.086   8
   3 -12   1 490.132 207.436   4
   3 -12   0 21472.1 1012.81   4
  -3 -12   0 20567.7 936.871  11
  -3 -12   0 20050.3 898.297  10
  -3 -12   0 21358.5 947.766   8
   3 -12   0 20878.6 967.719   7
  -3 -12   1 607.607 232.808  11
  -3 -12   1 70.1245 159.892  10
  -3 -12   1 683.170 258.076   8
   3 -12  -1 267.626 155.722   7
   3 -12  -1 440.614 202.826   4
  -3 -12   2 8144.10 615.275  11
   3 -12  -2 8490.22 629.919   7
  -3 -12   2 8408.46 626.449   8
   3 -12  -2 8978.82 675.669   4
  -3 -12   3 8147.90 607.747  11
   3 -12  -3 8273.75 624.709   7
  -3 -12   3 8339.62 615.544   8
   3 -12  -3 7787.54 627.985   4
   3 -12  -4 3038.70 419.741   4
  -3 -12   4 3046.35 397.774  11
   3 -12  -4 3150.37 413.349  10
   3 -12  -4 2908.08 385.186   7
  -3 -12   4 3305.69 418.794   8
   3 -12  -5-58.9468 179.528   4
   3 -12  -5 52.9107 186.266   7
  -3 -12   5 267.144 218.340  11
   3 -12  -5 318.208 190.284  10
  -3 -12   5 81.1146 214.188   8
   3 -12  -6 9456.42 676.856   7
   3 -12  -6 8192.90 618.684  10
  -3 -12   6 7765.72 592.188   8
   3 -12  -6 9667.99 702.820   4
   3 -12  -7 30943.0 1157.26  10
   3 -12  -7 28943.4 1198.41   4
  -3 -12   7 29725.5 1100.92   8
   3 -12  -7 31342.4 1193.40   7
   3 -12  -8 1480.42 315.432   4
   3 -12  -8 1137.75 252.891  10
  -3 -12   8 1299.06 279.497   8
   3 -12  -9 1643.41 319.465   4
  -3 -12   9 1666.96 296.163   8
   3 -12  -9 1754.28 306.671  10
  -3 -12  10 1718.37 294.186  12
   3 -12 -10 1966.76 342.537   4
   3 -12 -10 1652.08 291.841  10
  -3 -12  10 1759.41 257.530   5
  -3 -12  10 1524.14 283.402   8
   3 -12 -11 1812.22 332.330   4
  -3 -12  11 1320.04 252.384  12
  -3 -12  11 1072.87 221.391   5
  -3 -12  11 888.570 223.116   8
   3 -12 -12 565.224 196.064   4
  -3 -12  12 544.214 176.503  12
  -3 -12  12 783.433 180.478   5
  -3 -12  12 737.576 194.096   8
   3 -12 -13 982.920 217.005   4
  -3 -12  13 1137.13 228.488  12
  -3 -12  13 885.247 184.181   8
  -3 -12  13 1153.98 193.653   5
  -3 -12  14 702.495 167.908  12
   3 -12 -14 1095.75 216.172   4
  -3 -12  14 1049.24 158.981   5
   3 -12 -15 207.671 111.975   4
  -3 -12  15 567.227 152.273  12
  -3 -12  16-125.042 91.9295  12
   3 -12 -16 183.900 98.5483   4
  -3 -12  17 2688.35 224.472  12
  -3 -13 -16 169.918 78.2695   4
  -3 -13 -16 194.509 89.7759  10
   3 -13  16 96.5907 77.2668   5
   3 -13  15 326.378 94.6104  12
  -3 -13 -15 595.986 148.101  10
   3 -13  15 248.609 109.325   5
   3 -13  14 18.7951 83.9936  12
  -3 -13 -14-145.190 122.188  10
   3 -13  14 25.1151 114.054   5
   3 -13  13 549.582 145.451  12
  -3 -13 -13 528.703 184.362  10
   3 -13  13 567.912 164.701   5
   3 -13  13 401.722 159.356   7
   3 -13  12 134.174 105.425  12
  -3 -13 -12 104.276 164.316  10
   3 -13  12 195.189 149.584   5
   3 -13  12-25.5517 140.785   7
  -3 -13 -11 2092.09 332.123  10
   3 -13  11 1668.77 286.695   7
  -3 -13 -10 8226.31 619.908  10
   3 -13  10 7936.70 572.253   7
  -3 -13  -9-42.1491 188.667  10
   3 -13   9 29.2428 155.852   7
   3 -13   8 2936.74 376.229   7
  -3 -13  -8 2933.85 409.051  10
   3 -13   7 7530.18 594.507   7
  -3 -13  -7 7607.08 624.465  10
  -3 -13  -6 9512.25 586.210  11
   3 -13   6 9388.86 648.248   7
  -3 -13  -6 10146.4 717.628  10
  -3 -13  -5 1937.87 316.367   4
   3 -13   5 1540.06 293.577   7
  -3 -13  -5 2324.38 330.615  11
  -3 -13  -5 1957.07 346.431  10
   3 -13   4 1981.45 323.700   7
  -3 -13  -4 2074.28 313.843   4
  -3 -13  -4 2747.83 379.738  11
  -3 -13  -4 2641.72 388.750  10
   3 -13   4 2494.15 371.128   4
  -3 -13  -3 15919.7 815.291  11
  -3 -13  -3 15606.9 837.162  10
  -3 -13  -3 15912.6 755.210   8
   3 -13   3 14667.9 840.462   4
   3 -13   3 14499.3 790.749   7
   3 -13   2 1443.63 289.783   7
  -3 -13  -2 1353.76 285.025  11
  -3 -13  -2 1660.99 318.311  10
   3 -13   2 1234.36 281.655   4
  -3 -13  -2 1870.53 301.661   8
  -3 -13  -1 5077.16 485.568  11
  -3 -13  -1 4621.21 461.309  10
  -3 -13  -1 5037.45 477.765   8
   3 -13   1 4632.07 494.636   4
   3 -13   1 5049.54 480.882   7
   3 -13   0-251.770 172.350   7
  -3 -13   0 239.938 175.100  10
  -3 -13   0 418.688 220.580  11
  -3 -13   0 185.089 196.914   8
   3 -13   0 128.047 167.751   4
  -3 -13   1 4325.74 456.369  11
  -3 -13   1 4637.40 473.080   8
  -3 -13   1 4980.72 448.144  10
   3 -13  -1 5423.90 535.083   4
   3 -13  -1 4921.47 470.417   7
   3 -13  -2 1936.44 307.449   7
  -3 -13   2 2299.86 371.138   8
  -3 -13   2 1755.08 337.886  11
   3 -13  -2 1569.20 320.381   4
  -3 -13   3 16522.2 850.934  11
  -3 -13   3 16075.0 844.337   8
   3 -13  -3 17336.8 920.357   4
   3 -13  -3 14554.4 785.651   7
   3 -13  -4 2418.90 343.681   7
  -3 -13   4 2452.07 371.290  11
  -3 -13   4 2246.48 369.463   8
   3 -13  -4 2523.68 384.173   4
   3 -13  -5 1848.06 334.926   4
   3 -13  -5 1928.48 311.753   7
  -3 -13   5 2290.68 370.062   8
   3 -13  -6 9672.06 689.215   4
  -3 -13   6 9472.97 643.060   8
  -3 -13   7 7171.10 554.786   8
   3 -13  -7 7408.25 606.228   4
   3 -13  -8 3172.32 413.243   4
  -3 -13   8 3254.13 371.408   8
   3 -13  -9 187.307 173.128   4
  -3 -13   9 26.0847 179.666   8
  -3 -13  10 7420.78 501.107   8
   3 -13 -10 7207.88 550.906   4
   3 -13 -11 1155.84 228.481   4
  -3 -13  11 1529.15 248.883   8
   3 -13 -12 142.404 136.325   4
  -3 -13  12 21.4249 90.6824  12
  -3 -13  12-169.223 133.407   8
   3 -13 -13 199.321 125.622   4
  -3 -13  13 157.075 111.213  12
  -3 -13  13 440.107 135.846   8
   3 -13 -14 155.874 110.659   4
  -3 -13  14 111.477 81.0131  12
  -3 -13  15 438.348 111.927  12
   3 -13 -15 420.201 112.635   4
  -3 -14 -14 1663.24 190.759  10
   3 -14  14 2035.56 193.392   5
  -3 -14 -13 572.079 140.736   4
  -3 -14 -13 672.871 161.660  10
   3 -14  13 721.275 150.361   5
  -3 -14 -12-44.7224 93.3492   4
  -3 -14 -12-68.5767 133.767  10
   3 -14  12-250.688 149.177   5
   3 -14  12-17.1838 121.333   7
  -3 -14 -11-58.2100 112.631   4
  -3 -14 -11 120.765 152.951  10
   3 -14  11 290.977 139.925   7
   3 -14  10 794.887 190.185   7
  -3 -14 -10 804.476 211.903  10
  -3 -14 -10 551.620 170.596   4
   3 -14  10 598.253 161.918   8
  -3 -14  -9 742.068 190.880   4
  -3 -14  -9 713.217 212.278  10
   3 -14   9 664.284 206.387   7
  -3 -14  -8 186.343 184.958  10
   3 -14   8 140.933 146.384   7
  -3 -14  -8 128.661 129.944   4
  -3 -14  -7 1459.16 248.229   4
  -3 -14  -7 2078.92 326.173  10
   3 -14   7 1701.43 277.958   7
   3 -14   6 789.769 221.942   7
  -3 -14  -6 684.630 185.231   4
  -3 -14  -6 700.088 242.696  10
   3 -14   5 833.062 225.714   7
  -3 -14  -5 1145.46 238.483   4
  -3 -14  -5 1342.52 244.487  11
  -3 -14  -5 1031.14 278.372  10
   3 -14   4 1900.51 296.288   7
  -3 -14  -4 2361.82 346.654  10
  -3 -14  -4 2256.30 321.305  11
  -3 -14  -3 4717.10 463.827  10
  -3 -14  -3 5270.58 461.311  11
   3 -14   3 4829.23 442.187   7
  -3 -14  -3 4088.86 376.899   8
   3 -14   3 5325.58 514.454   4
   3 -14   2 2705.04 340.480   7
  -3 -14  -2 3500.09 363.107   8
  -3 -14  -2 3626.53 422.595  11
  -3 -14  -2 2789.55 358.583  10
   3 -14   2 3127.87 406.016   4
  -3 -14  -1 4631.57 430.803  10
  -3 -14  -1 4691.53 455.765  11
   3 -14   1 3746.01 392.502   7
  -3 -14  -1 4685.65 431.010   8
   3 -14   1 4904.76 494.046   4
   3 -14   0 69.9781 155.226   7
  -3 -14   0 63.3678 178.979  11
  -3 -14   0 202.068 168.080  10
  -3 -14   0-416.264 215.321   8
   3 -14   0 78.3843 181.215   4
  -3 -14   1 5719.39 510.041  11
  -3 -14   1 4600.50 411.934  10
   3 -14  -1 4507.35 477.202   4
  -3 -14   1 5339.90 480.912   8
   3 -14  -1 4622.92 424.539   7
   3 -14  -2 2717.07 332.222   7
  -3 -14   2 3402.76 411.101  11
  -3 -14   2 2834.70 387.708   8
   3 -14  -2 2806.11 380.191   4
  -3 -14   3 4830.22 475.937   8
   3 -14  -3 5363.59 505.246   4
  -3 -14   4 1954.22 332.133   8
   3 -14  -4 2125.17 339.636   4
   3 -14  -5 1109.16 272.554   4
  -3 -14   5 1050.07 277.163   8
  -3 -14   6 545.408 241.022   8
   3 -14  -6 717.025 223.900   4
  -3 -14   7 2432.65 342.203   8
   3 -14  -7 1835.85 307.303   4
   3 -14  -8 242.072 165.319   4
  -3 -14   8 124.126 171.810   8
  -3 -14   9 356.322 190.208   8
   3 -14  -9 703.529 201.331   4
   3 -14 -10 810.086 203.499   4
  -3 -14  10 609.254 178.814   8
   3 -14 -11 218.401 140.288   4
  -3 -14  11 131.381 134.187   8
   3 -14 -12 293.296 138.814   4
  -3 -14  12-174.785 114.804   8
  -3 -14  13 402.093 101.871   8
   3 -14 -13 684.499 137.208   4
   3 -14 -14 1296.91 149.095   4
  -3 -15 -13 1198.31 145.466  10
  -3 -15 -12 1379.38 179.911  10
   3 -15  12 1531.25 177.843   5
  -3 -15 -11 1617.19 183.567   4
  -3 -15 -11 1731.54 218.909  10
   3 -15  11 1849.50 207.636   5
  -3 -15 -10 1507.63 192.713   4
  -3 -15 -10 1671.01 231.137  10
   3 -15  10 1718.82 185.137   8
   3 -15  10 1478.00 204.580   7
  -3 -15  -9 133.924 97.6239   4
   3 -15   9 449.412 143.319   8
  -3 -15  -9 270.403 158.930  10
   3 -15   9 294.185 130.571   7
  -3 -15  -8 2246.15 255.845   4
   3 -15   8 2664.95 279.093   7
   3 -15   7 2409.51 280.274   7
  -3 -15  -7 2379.15 261.949   4
  -3 -15  -7 2565.45 326.500  10
  -3 -15  -6 1537.33 267.163  10
   3 -15   6 1922.65 256.002   7
  -3 -15  -6 1261.81 187.567   4
  -3 -15  -5-43.1990 120.423  10
   3 -15   5-27.3565 108.759   7
   3 -15   4 587.978 167.023   7
  -3 -15  -4 710.963 196.045  10
   3 -15   3 856.931 186.583   7
  -3 -15  -3 532.809 167.130  10
  -3 -15  -3 747.026 158.032   8
  -3 -15  -2 3566.00 358.716  10
   3 -15   2 3038.85 310.987   7
  -3 -15  -2 3207.84 315.799   8
   3 -15   2 3588.34 394.898   4
  -3 -15  -1 4991.69 408.361  10
   3 -15   1 4438.96 375.365   7
  -3 -15  -1 4647.37 388.915   8
   3 -15   1 4300.79 432.697   4
  -3 -15   0 10884.4 609.501   8
   3 -15   0 11497.3 689.308   4
  -3 -15   1 5080.61 435.063   8
   3 -15  -1 5355.48 483.699   4
   3 -15  -2 3698.13 399.384   4
  -3 -15   2 3179.60 356.246   8
  -3 -15   3 693.844 228.986   8
   3 -15  -3 838.269 241.519   4
  -3 -15   4 635.130 216.210   8
   3 -15  -4 824.351 220.049   4
  -3 -15   5 17.5106 165.460   8
   3 -15  -5 226.311 161.666   4
  -3 -15   6 1487.60 265.702   8
   3 -15  -6 1954.24 294.978   4
  -3 -15   7 2625.48 314.179   8
   3 -15  -7 2350.69 312.312   4
  -3 -15   8 3534.70 328.286   8
   3 -15  -8 3152.92 336.180   4
  -3 -15   9 42.3775 133.871   8
   3 -15  -9 218.275 133.299   4
  -3 -15  10 1921.62 219.555   8
   3 -15 -10 1747.61 227.627   4
  -3 -15  11 1727.68 190.067   8
   3 -15 -11 1981.42 218.536   4
   3 -15 -12 1364.09 163.566   4
  -3 -16 -10 1150.20 157.328  10
   3 -16  10 1251.41 155.968   5
  -3 -16  -9 1625.74 194.407  10
   3 -16   9 1308.04 144.908   8
  -3 -16  -8 5893.01 375.700  10
   3 -16   8 5474.21 305.878   8
  -3 -16  -7 491.263 150.650  10
   3 -16   7 657.061 153.699   8
   3 -16   7 673.801 127.396   7
  -3 -16  -6 516.967 155.671  10
   3 -16   6 541.405 96.2703   7
  -3 -16  -5 26.9332 121.491  10
   3 -16   5 19.5911 68.4135   7
  -3 -16  -4 834.063 180.595  10
  -3 -16  -2 2048.37 222.994   8
  -3 -16  -1 3232.15 292.473   8
  -3 -16   0 2439.95 268.430   8
   3 -16   0 2169.04 291.098   4
  -3 -16   1 4222.25 347.922   8
   3 -16  -1 3775.54 364.826   4
  -3 -16   2 2448.68 279.885   8
   3 -16  -2 1996.55 269.524   4
   3 -16  -3 1090.65 223.881   4
  -3 -16   3 1510.78 243.208   8
  -3 -16   4 463.449 169.026   8
   3 -16  -4 675.510 180.216   4
   3 -16  -5 11.8751 118.926   4
  -3 -16   5 226.425 144.221   8
  -3 -16   6 215.893 131.826   8
   3 -16  -6 453.758 144.689   4
  -3 -16   7 446.647 143.740   8
   3 -16  -7 551.593 156.115   4
  -3 -16   8 5684.98 335.232   8
   3 -16  -8 5857.23 372.350   4
  -3 -16   9 1242.69 163.357   8
   3 -16  -9 1713.08 200.514   4
  -3 -16  10 810.423 121.138   8
   3 -16 -10 1196.94 151.350   4
   3 -17   6 3890.87 246.858   8
   3 -17   5 366.002 123.800   8
   3 -17   4 68.3950 105.333   8
  -3 -17  -1-79.3273 77.9463   8
  -3 -17   0 841.879 141.247   8
  -3 -17   1 95.4172 108.199   8
  -3 -17   2 3771.92 276.135   8
  -3 -17   3 1987.95 211.095   8
   3 -17  -3 2580.25 258.834   4
   3 -17  -4 39.6971 96.2670   4
  -3 -17   4-94.4141 102.888   8
   3 -17  -4 4.42974 37.4489   8
  -3 -17   5 145.855 105.746   8
   3 -17  -5 293.457 119.953   4
  -3 -17   6 3468.91 236.120   8
   3 -17  -6 4500.10 289.809   4
   3 -17  -7 1076.55 142.502   4
  -3 -17   7 1091.30 137.908   8
   4   0   0 52194.6 859.546  14
  -4   0   0 54064.7 1488.84   2
   4   0   1 5370.50 336.732  14
  -4   0  -1 5602.56 499.887   2
   4   0  -1 4753.37 206.695  14
  -4   0   1 4816.58 472.902   2
   4   0   2 7258.73 443.644  14
  -4   0  -2 7383.78 572.396   2
  -4   0   2 7637.98 584.035   2
   4   0   2 6146.75 235.961  13
  -4   0   3 72890.9 1787.49   2
   4   0   3 76277.1 1543.56  14
  -4   0  -3 74397.1 1774.65   2
   4   0   3 76659.5 1136.62  13
  -4   0  -4 26599.5 1079.92   2
   4   0   4 28288.4 1033.52  14
   4   0   4 29766.2 847.454  13
  -4   0   4 27022.8 1121.52   2
  -4   0  -5 194.534 171.806   2
   4   0   5 255.765 193.328  14
  -4   0   5 239.675 205.376   2
  -4   0  -6 34158.7 1284.00   2
   4   0   6 35937.4 1340.27  14
  -4   0   6 36764.5 1369.82   2
  -4   0  -7 212.697 179.370   2
  -4   0   7-19.1942 138.186   2
   4   0   7 163.947 174.752  14
   4   0   8 305.940 215.598  14
  -4   0   8 400.632 211.453   2
  -4   0  -8 681.499 236.310   2
   4   0   9 4140.38 576.277  14
   4   0   9 4087.63 518.475  13
  -4   0   9 4472.18 540.133   2
   4   0  10 36443.9 1575.87  13
   4   0  10 36778.8 1742.97  14
  -4   0  10 37640.6 1550.59   2
   4   0  11 558.878 254.943  13
  -4   0  11 121.925 156.988   2
   4   0  12 33.9238 219.636  13
   4   0  12 9.98544 181.644  14
   4   0  13 10913.4 674.312   6
  -4   0  13 11787.2 756.023   1
   4   0  13 11236.8 1154.16  14
   4   0  13 10342.4 1029.29  13
  -4   0  14 2374.04 378.154   1
   4   0  14 1740.47 526.300  13
   4   0  14 2494.41 355.138   6
   4   0  14 1849.41 533.371  14
   4   0  15 7755.15 597.595   6
  -4   0  15 7021.59 617.827   1
   4   0  16 184.555 173.433   6
  -4   0  16 355.827 211.129   1
   4   0  17 6186.43 541.123   6
  -4   0  17 5745.09 564.156   1
   4   0  18 205.711 204.393   6
  -4   0  18-119.092 234.790   1
   4   0  19 8861.28 605.258   6
  -4   0  19 9056.47 665.294   1
  -4   0  20 224.237 170.935   1
   4   0  20 309.207 190.087   6
  -4   0  21 13670.4 694.741   1
   4   0  21 13063.3 618.246   6
   4   0  22 570.468 158.948   6
  -4   0  22 563.296 168.479   1
   4   0  23 2934.72 225.956   6
  -4   0  23 3147.79 263.024   1
  -4   1  23 3186.61 251.097   1
   4  -1  23 2536.11 203.679   6
  -4   1  22 111.875 133.041   1
   4  -1  22 79.9802 97.4543   6
  -4   1  21 110.700 147.087   1
   4  -1  21 185.873 136.294   6
  -4   1  20 756.177 235.076   1
   4  -1  20 418.116 180.063   6
  -4   1  19 2198.31 359.341   1
   4  -1  19 2462.12 347.372   6
   4  -1  18 1192.33 280.895   6
  -4   1  18 1198.14 294.090   1
   4  -1  17 5677.37 518.728   6
  -4   1  17 5632.55 557.267   1
   4  -1  16 8234.32 618.310   6
  -4   1  16 9407.52 717.998   1
   4  -1  15 7336.13 926.815  13
   4  -1  15 8037.38 603.136   6
  -4   1  15 7619.76 651.468   1
   4  -1  14 12279.2 721.379   6
  -4   1  14 11113.1 750.356   1
   4  -1  14 10189.7 1155.97  14
   4  -1  14 10519.4 1056.04  13
   4  -1  13 13699.2 744.414   6
  -4   1  13 14207.2 828.954   1
   4  -1  13 12622.4 1246.75  14
   4  -1  13 15005.6 1237.36  13
   4  -1  12 3205.49 573.788  13
  -4   1  12 4085.62 561.655   2
   4  -1  12 2438.71 593.316  14
  -4   1  11 10209.5 877.987   2
   4  -1  11 9155.62 942.822  14
   4  -1  11 9689.64 899.794  13
   4  -1  10 15220.6 1050.67  13
   4  -1  10 16331.2 1182.27  14
  -4   1  10 14958.5 1034.51   2
  -4   1   9 4334.63 577.366   2
   4  -1   9 4583.12 599.403  14
   4  -1   9 4530.53 555.316  13
   4  -1   8 2155.86 363.528  13
  -4   1   8 2045.49 398.389   2
   4  -1   8 1882.72 395.693  14
  -4   1   7 43858.8 1600.15   2
  -4  -1  -7 43064.5 1540.38   2
   4  -1   7 45333.0 1452.48  13
   4  -1   7 44889.3 1605.40  14
   4  -1   6 9317.69 614.358  13
   4  -1   6 10026.6 720.006  14
  -4  -1  -6 9551.20 715.906   2
  -4   1   6 10174.8 762.162   2
  -4   1   5 28624.4 1212.59   2
   4  -1   5 29813.0 1138.31  14
   4  -1   5 28808.0 958.411  13
  -4  -1  -5 27212.6 1153.24   2
   4  -1   4 16249.5 639.935  13
   4  -1   4 16054.5 757.333  14
  -4  -1  -4 16693.7 897.612   2
  -4   1   4 16679.7 902.497   2
  -4   1   3 10564.8 701.733   2
  -4  -1  -3 11383.3 727.010   2
   4   1  -3 11002.1 458.653  14
   4  -1   3 10624.2 557.435  14
   4  -1   3 10881.0 449.160  13
  -4   1   2 22417.1 998.727   2
  -4  -1  -2 22425.6 996.210   2
   4   1  -2 24377.3 658.088  14
   4  -1   2 24151.8 720.077  14
   4  -1   2 21482.0 486.173  13
   4   1  -1 1138.80 159.239  14
   4  -1   1 1262.96 147.734  14
  -4  -1  -1 898.885 258.789   2
  -4   1   1 1540.01 298.299   2
   4   1   0 209851. 2056.61  14
  -4  -1   0 208887. 2949.71   2
  -4   1   0 207762. 2898.06   2
  -4  -1   1 892.321 240.488   2
  -4   1  -1 1258.93 276.321   2
   4   1   1 1280.87 185.869  14
  -4   1  -2 23289.9 977.658   2
  -4  -1   2 23443.5 999.651   2
   4   1   2 23649.8 819.966  14
  -4   1  -3 11097.5 681.363   2
   4   1   3 11065.6 615.551  14
  -4  -1   3 11749.7 731.418   2
  -4   1  -4 16000.9 824.150   2
   4   1   4 15467.4 786.958  14
  -4  -1   4 16372.1 866.366   2
   4   1   5 25726.3 1086.65  14
  -4   1  -5 28692.4 1100.22   2
  -4  -1   5 27917.4 1147.69   2
  -4  -1   6 8732.20 670.566   2
  -4   1  -6 8725.61 639.359   2
   4   1   6 9520.72 722.255  14
  -4  -1   6 8863.40 493.737  13
  -4  -1   7 41210.9 1462.32   2
  -4   1  -7 44362.4 1426.79   2
   4   1   7 42957.7 1592.31  14
  -4  -1   7 42320.5 1200.15  13
  -4   1  -8 1873.72 337.874   2
  -4  -1   8 2258.64 371.209   2
   4   1   8 2055.00 402.933  14
   4   1   9 3993.90 582.366  14
  -4  -1   9 4228.55 499.288   2
   4   1  10 14710.8 1121.56  14
  -4  -1  10 14389.5 905.433   2
   4   1  11 10773.5 1002.89  14
   4   1  12 2981.20 596.587  14
  -4  -1  13 14045.2 763.093  12
   4   1  13 13511.6 739.147   6
  -4  -1  13 14753.4 843.560   1
   4   1  13 14476.4 1288.20  14
   4   1  13 13626.7 1141.19  13
   4   1  14 11618.3 710.350   6
  -4  -1  14 11507.4 763.994   1
   4   1  14 12654.8 1150.47  13
  -4  -1  14 10621.6 671.662  12
   4   1  15 6817.01 907.383  13
   4   1  15 7473.16 582.379   6
  -4  -1  15 7631.44 650.574   1
  -4  -1  15 8390.39 603.054  12
   4   1  16 9047.21 650.259   6
  -4  -1  16 9339.21 705.083   1
  -4  -1  16 8402.03 602.725  12
   4   1  17 5851.42 526.529   6
  -4  -1  17 5555.23 558.103   1
  -4  -1  17 5979.85 492.335  12
   4   1  18 1526.05 305.487   6
  -4  -1  18 1536.06 322.371   1
   4   1  19 1854.03 310.450   6
  -4  -1  19 2276.65 374.447   1
  -4  -1  20 751.937 235.313   1
   4   1  20 1013.77 227.684   6
   4   1  21 69.4268 137.243   6
  -4  -1  21 105.370 153.140   1
   4   1  22 199.053 130.794   6
  -4  -1  22 312.707 153.882   1
  -4  -1  23 3335.23 268.419   1
   4   1  23 2872.87 232.550   6
  -4   2  23 3042.46 232.020   1
  -4   2  22 2953.26 279.856   1
   4  -2  22 2367.69 227.756   6
   4  -2  21 1005.84 188.243   6
  -4   2  21 879.843 198.713   1
   4  -2  20 958.208 207.161   6
  -4   2  20 1427.59 270.784   1
  -4   2  19 5911.23 524.249   1
   4  -2  19 4985.16 451.018   6
  -4   2  18 6427.20 576.916   1
   4  -2  18 6025.83 510.153   6
  -4   2  17 3784.20 466.074   1
   4  -2  17 4100.19 440.874   6
  -4   2  17 3953.87 412.242   6
  -4   2  16 52.8514 167.731   6
  -4   2  16 676.420 286.126   1
   4  -2  16 551.733 214.516   6
  -4   2  15 392.140 185.920   6
   4  -2  15 580.251 210.216   6
  -4   2  15 531.233 247.513   1
  -4   2  14 12405.7 736.457   6
   4  -2  14 12183.6 730.671   6
  -4   2  14 12157.0 791.562   1
   4  -2  14 10732.6 1206.57  14
   4  -2  14 12628.1 1192.65  13
  -4   2  13 4917.50 475.665   6
  -4   2  13 5630.27 548.555   1
   4  -2  13 5804.09 501.480   6
  -4   2  13 4668.92 678.944   2
   4  -2  13 3398.52 710.666  14
   4  -2  13 4558.27 706.104  13
  -4   2  12 17115.4 1213.42   2
   4  -2  12 15228.4 1311.89  14
   4  -2  12 17472.0 1285.75  13
  -4   2  11 29620.7 1550.76   2
   4  -2  11 24775.6 1572.00  14
   4  -2  11 26059.0 1490.57  13
  -4   2  10 23749.1 1358.27   2
   4  -2  10 22876.7 1437.51  14
   4  -2  10 23169.7 1329.84  13
   4  -2   9 505.742 227.044  13
  -4   2   9 499.310 259.508   2
   4  -2   9 340.135 231.963  14
   4  -2   8 4282.92 523.031  13
  -4   2   8 4632.33 588.246   2
   4  -2   8 3997.82 537.974  14
  -4   2   7 22199.7 1183.00   2
   4  -2   7 20269.7 1118.24  14
  -4  -2  -7 21838.4 1155.14   2
   4  -2   7 20784.9 1017.38  13
  -4   2   6 32688.2 1379.23   2
   4  -2   6 30982.1 1265.28  14
  -4  -2  -6 31756.7 1351.67   2
   4  -2   6 30745.9 1145.85  13
  -4  -2  -5 2630.20 396.860   2
   4  -2   5 1950.64 278.449  13
  -4   2   5 2868.11 405.569   2
   4  -2   5 2373.84 341.079  14
  -4   2   4 5712.06 555.290   2
   4  -2   4 4952.03 435.254  14
   4  -2   4 4685.59 376.174  13
  -4  -2  -3 9901.96 711.587   2
   4  -2   3 10079.4 537.040  14
   4  -2   3 10075.8 485.237  13
  -4   2   3 10996.1 741.680   2
   4  -2   2 237.540 94.0092  13
   4  -2   2 395.335 121.939  14
  -4   2   2 170.985 184.191   2
  -4  -2  -2 259.749 171.993   2
  -4  -2  -1 22684.7 1021.11   2
   4   2  -1 19930.6 746.036  14
  -4   2   1 21482.2 970.833   2
   4   2   0 14877.3 647.651  14
  -4   2   0 14478.0 786.331   2
  -4  -2   0 12943.2 771.652   2
  -4  -2   1 20645.8 952.572   2
   4   2   1 21684.4 807.210  14
  -4   2  -1 21734.1 947.222   2
  -4  -2   2 670.601 245.766   2
  -4   2  -2 368.944 192.243   2
   4   2   2 415.304 151.718  14
  -4  -2   3 9172.05 382.106  13
  -4  -2   3 10304.8 691.477   2
  -4   2  -3 10091.8 651.116   2
   4   2   3 10302.5 623.661  14
  -4   2  -4 5666.50 496.418   2
  -4  -2   4 6569.49 562.694   2
   4   2   4 6375.51 536.393  14
  -4  -2   4 6468.74 371.793  13
  -4  -2   5 2081.44 244.707  13
  -4   2  -5 2422.41 339.270   2
  -4  -2   5 2296.19 365.813   2
   4   2   5 2179.48 355.383  14
  -4  -2   6 32150.6 1254.68   2
  -4   2  -6 31277.4 1152.32   2
   4   2   6 31944.8 1331.37  14
  -4  -2   6 31919.3 1008.90  13
  -4   2  -7 19689.3 915.337   2
  -4  -2   7 19197.0 985.112   2
   4   2   7 21113.1 1153.68  14
  -4  -2   7 20658.1 887.207  13
   4   2   8 4322.14 576.910  14
  -4  -2   8 4333.45 491.118   2
  -4  -2   8 4998.15 495.396  13
  -4  -2   9 542.919 188.307   2
   4   2   9 652.285 293.639  14
   4   2  10 25623.9 1492.28  14
   4   2  11 27793.9 1638.34  14
   4   2  12 13614.4 1205.53  14
  -4  -2  13 5883.07 543.860   1
   4   2  13 6041.89 835.763  14
   4   2  13 6018.66 506.674   6
  -4  -2  13 6318.37 540.664  12
   4   2  14 12494.7 739.617   6
  -4  -2  14 12502.7 760.566  12
  -4  -2  14 13508.2 825.099   1
   4   2  14 12718.8 1261.25  14
  -4  -2  15 585.069 236.419  12
   4   2  15 566.704 252.139   6
  -4  -2  15 743.387 270.568   1
  -4  -2  16 669.999 245.962  12
   4   2  16 582.337 223.957   6
  -4  -2  16 510.615 251.769   1
   4   2  17 3810.13 446.438   6
  -4  -2  17 4462.25 500.095   1
  -4  -2  17 4245.03 444.636  12
  -4  -2  18 6947.27 598.578   1
  -4  -2  18 6339.00 508.016  12
   4   2  18 6849.11 558.696   6
  -4  -2  19 5308.23 430.354  12
  -4  -2  19 5333.82 517.173   1
   4   2  19 4875.79 464.306   6
   4   2  20 895.640 225.282   6
  -4  -2  20 862.214 241.041   1
   4   2  21 1107.88 218.396   6
  -4  -2  21 1093.60 231.407   1
  -4  -2  22 2807.16 289.280   1
   4   2  22 2700.88 271.686   6
  -4  -2  23 3179.34 252.535   1
   4   2  23 3025.58 237.310   6
  -4   3  22-323.564 126.028   1
   4  -3  22 69.8797 78.9243   6
   4  -3  21 7168.57 415.494   6
  -4   3  21 7632.74 474.732   1
   4  -3  20 727.894 185.165   6
  -4   3  20 1183.63 243.658   1
   4  -3  19 6069.47 470.545   6
  -4   3  19 6056.16 452.302   6
  -4   3  19 6559.47 534.383   1
  -4   3  18 1746.25 297.721   6
   4  -3  18 1251.45 260.741   6
  -4   3  18 1095.50 267.041   1
  -4   3  17 2050.52 355.141   1
  -4   3  17 2435.43 364.872   6
   4  -3  17 2487.01 343.793   6
  -4   3  16 1291.85 326.262   1
  -4   3  16 1126.89 265.909   6
   4  -3  16 1338.57 293.874   6
  -4   3  15 2872.96 419.434   1
   4  -3  15 3278.64 409.678   6
  -4   3  15 2878.93 393.391   6
  -4   3  14 7909.82 620.992   6
   4  -3  14 6579.95 911.995  13
  -4   3  14 7667.20 634.780   1
   4  -3  14 7315.11 566.593   6
   4  -3  14 8303.73 590.103   7
  -4   3  13 8510.76 874.157   2
   4  -3  13 6326.43 848.739  13
  -4   3  13 7656.45 636.085   1
   4  -3  13 8190.80 582.097   6
  -4   3  13 6552.36 561.938   6
   4  -3  13 8061.49 565.927   7
   4  -3  13 7756.45 1027.05  14
   4  -3  12 3115.48 367.156   6
  -4   3  12 2639.57 389.889   1
   4  -3  12 2330.57 530.767  13
  -4   3  12 3020.35 534.017   2
   4  -3  12 2222.07 561.856  14
   4  -3  11 578.481 330.202  14
   4  -3  11 669.506 314.403  13
  -4   3  11-165.404 192.413   2
  -4   3  10 7274.97 789.257   2
   4  -3  10 6699.89 830.693  14
   4  -3  10 7553.20 818.811  13
   4  -3   9 3566.26 527.021  13
  -4   3   9 3994.08 560.150   2
   4  -3   9 3636.86 583.295  14
   4  -3   8 3258.56 478.184  13
  -4   3   8 3596.51 542.079   2
   4  -3   8 4035.96 548.022  14
  -4   3   7 7748.67 742.451   2
   4  -3   7 7971.02 730.727  14
   4  -3   7 8365.46 684.529  13
  -4   3   6 44046.2 1669.02   2
  -4  -3  -6 42725.3 1645.96   2
   4  -3   6 40193.8 1481.69  14
   4  -3   6 44668.0 1446.21  13
  -4   3   5 53421.5 1763.04   2
  -4  -3  -5 51294.8 1746.57   2
   4  -3   5 51351.8 1529.94  14
   4  -3   5 48723.7 1407.40  13
  -4   3   4 45143.9 1568.21   2
   4  -3   4 43464.1 1225.24  13
  -4  -3  -4 42202.1 1537.42   2
  -4   3   3 32376.6 1289.35   2
  -4  -3  -3 33407.8 1337.04   2
   4  -3   3 35503.5 1029.28  13
   4  -3   2 44366.5 1052.67  13
  -4   3   2 42210.1 1426.73   2
  -4  -3  -2 44077.3 1492.59   2
   4   3  -2 40841.3 1253.04  14
   4  -3   1 28305.1 733.321  13
  -4  -3  -1 28220.0 1178.24   2
   4   3  -1 30668.1 1060.89  14
  -4  -3   0 16990.9 903.498   2
   4   3   0 16819.0 781.716  14
  -4   3   0 14766.3 812.770   2
  -4  -3   1 27003.0 1120.51   2
   4   3   1 28820.4 1032.07  14
  -4   3  -1 29004.4 1110.81   2
   4   3   2 40045.1 1255.69  14
  -4  -3   2 42243.0 986.679  13
  -4  -3   2 42073.2 1379.87   2
  -4   3  -2 44182.4 1352.85   2
  -4  -3   3 33227.3 917.384  13
  -4   3  -3 33504.6 1160.43   2
  -4  -3   3 34983.3 1266.80   2
   4   3   3 33858.6 1197.51  14
  -4  -3   4 43964.3 1129.70  13
   4   3   4 42203.4 1396.05  14
  -4  -3   4 44931.6 1444.45   2
  -4   3  -4 45472.9 1342.57   2
  -4  -3   5 52159.7 1329.29  13
  -4   3  -5 52486.5 1441.51   2
  -4  -3   5 53496.4 1589.01   2
   4   3   5 53500.2 1659.55  14
  -4   3  -6 43918.3 1304.51   2
  -4  -3   6 43719.7 1459.82   2
   4   3   6 43317.4 1589.30  14
  -4  -3   6 41507.8 1270.19  13
   4   3   7 6944.95 698.640  14
  -4  -3   7 7070.40 605.898   2
  -4  -3   7 8228.22 610.902  13
  -4  -3   8 3349.27 441.816  13
  -4  -3   8 4236.67 473.361   2
   4   3   8 4196.21 592.561  14
  -4  -3   9 3085.65 457.699  13
   4   3   9 3719.98 581.778  14
   4   3  10 7759.87 866.480  14
   4   3  11 288.927 338.245  14
  -4  -3  12 2975.51 398.038  12
   4   3  12 2583.49 333.307   6
   4   3  12 3228.56 629.112  14
  -4  -3  13 8115.04 625.579  12
   4   3  13 8738.75 604.000   6
  -4  -3  13 8707.37 649.221   1
   4   3  13 8168.87 983.025  14
   4   3  14 7809.98 595.632   6
  -4  -3  14 8777.29 673.243   1
  -4  -3  14 8502.29 637.752  12
  -4  -3  15 2927.22 409.498  12
   4   3  15 2747.02 380.788   6
  -4  -3  15 3128.54 429.396   1
  -4  -3  16 2021.93 343.681  12
   4   3  16 1168.37 298.087   6
  -4  -3  16 1275.08 322.790   1
  -4  -3  17 2999.04 393.556  12
   4   3  17 2990.00 409.555   6
  -4  -3  17 2508.98 383.397   1
  -4  -3  18 1351.78 304.603   1
  -4  -3  18 1514.68 279.459  12
   4   3  18 1422.71 285.583   6
   4   3  19 7613.45 554.928   6
  -4  -3  19 5968.60 471.491  12
  -4  -3  19 7296.02 571.357   1
  -4  -3  20 1173.35 217.192  12
  -4  -3  20 699.748 217.688   1
   4   3  20 906.631 230.028   6
   4   3  21 7683.03 475.839   6
  -4  -3  21 7827.13 503.521   1
   4   3  22 7.51044 107.408   6
  -4  -3  22 20.1424 108.809   1
   4   3  23 299.367 97.7583   6
  -4  -3  23 446.105 118.095   1
  -4   4  22 8324.25 381.350   1
   4  -4  21 13175.0 526.331  12
  -4   4  21 12385.7 492.972   6
   4  -4  21 12130.3 492.579   6
  -4   4  21 12993.5 570.300   1
  -4   4  20 848.306 202.652   6
  -4   4  20 839.470 198.566   1
  -4  -4 -20 627.122 191.469  10
   4  -4  20 818.507 187.395   6
   4  -4  19 15035.7 683.995   6
  -4   4  19 14442.8 741.910   1
  -4   4  19 14280.5 697.655   6
  -4   4  18 1560.92 293.179   6
   4  -4  18 1360.39 264.651   6
  -4   4  18 1349.66 293.292   1
  -4   4  17-57.8513 164.435   6
   4  -4  17-173.483 209.052   6
  -4   4  17 100.694 167.892   1
  -4   4  16 4897.98 523.571   1
   4  -4  16 4857.16 472.846   6
   4  -4  16 5128.84 431.830   5
  -4   4  16 4961.86 494.946   6
  -4   4  15 14752.4 881.372   1
   4  -4  15 16099.5 744.847   5
   4  -4  15 15490.4 805.135   6
   4  -4  15 16136.1 837.558   7
  -4   4  15 15474.9 862.820   6
   4  -4  14 6843.66 909.683  13
  -4   4  14 9417.85 677.676   6
  -4   4  14 8955.75 697.364   1
   4  -4  14 8358.56 601.612   6
  -4   4  14 7556.03 865.310   2
   4  -4  14 8908.52 562.691   5
   4  -4  14 9399.62 641.560   7
  -4   4  13 8300.25 915.741   2
  -4   4  13 7803.47 636.829   1
   4  -4  13 8787.49 608.295   6
  -4   4  13 7842.02 626.513   6
   4  -4  13 9078.26 623.109   7
   4  -4  13 9063.40 1052.45  13
   4  -4  12 6883.74 842.565  13
   4  -4  12 5764.87 488.420   6
  -4   4  12 4971.14 495.946   6
  -4   4  12 5473.20 710.613   2
   4  -4  12 4804.19 451.313   7
  -4   4  12 5240.37 518.393   1
  -4   4  11 341.247 265.850   2
   4  -4  11 440.128 271.501  13
   4  -4  10 698.522 308.580  13
  -4   4  10 1326.94 361.133   2
   4  -4   9 4395.70 611.503  13
  -4   4   9 4627.95 641.257   2
  -4   4   8 5230.48 674.932   2
   4  -4   8 5187.31 599.641  13
  -4   4   7 9133.28 829.512   2
   4  -4   7 8728.32 736.809  13
  -4   4   6 7296.42 720.808   2
   4  -4   6 7502.67 641.448  13
  -4   4   5 21933.8 1181.12   2
  -4  -4  -5 23151.2 1238.60   2
   4  -4   5 21308.5 1005.98  13
   4  -4   4 2068.26 309.219  13
  -4  -4  -4 2065.34 392.904   2
  -4   4   4 2402.31 425.898   2
  -4   4   3 7306.28 657.080   2
  -4  -4  -3 8166.23 705.906   2
   4  -4   3 7009.01 519.587  13
   4  -4   2 9330.51 557.511  13
  -4   4   2 9804.82 727.544   2
  -4  -4  -2 9659.92 743.137   2
   4  -4   1 47330.4 1170.14  13
  -4   4   1 46396.6 1519.91   2
  -4  -4  -1 43982.8 1529.51   2
   4   4  -1 49051.1 1497.39  14
  -4  -4   0 23451.1 1101.26   2
   4   4   0 25436.9 1074.99  14
  -4   4   0 22633.2 1034.28   2
   4   4   1 47257.7 1465.72  14
  -4  -4   1 43886.0 1473.75   2
  -4   4  -1 45890.7 1441.82   2
  -4  -4   2 8529.05 536.884  13
  -4   4  -2 8905.27 635.432   2
  -4  -4   2 9345.41 689.567   2
   4   4   2 8740.97 652.890  14
  -4  -4   3 7430.51 517.583  13
  -4  -4   3 8148.82 642.194   2
   4   4   3 8226.15 648.698  14
  -4   4  -3 6760.46 548.097   2
  -4  -4   4 2474.26 327.809  13
  -4  -4   4 1964.19 341.016   2
  -4   4  -4 1831.84 306.050   2
   4   4   4 2044.08 353.048  14
  -4  -4   5 21131.2 944.682  13
   4   4   5 21502.9 1111.08  14
  -4  -4   5 22962.0 1068.92   2
  -4   4  -5 21085.1 916.955   2
   4   4   6 7143.98 693.608  14
  -4  -4   6 7172.96 609.010   2
  -4  -4   6 7180.15 582.939  13
   4   4   7 9068.61 811.784  14
  -4  -4   7 10227.9 727.152   2
  -4  -4   7 9466.69 732.698  13
   4   4   8 5414.42 683.184  14
  -4  -4   8 4510.31 555.838  13
  -4  -4   9 3546.20 561.088  13
   4   4   9 4998.66 705.037  14
   4   4  10 1850.79 513.851  14
   4   4  11-89.7421 324.828  14
  -4  -4  12 5679.47 536.018  12
   4   4  12 5481.76 814.823  14
  -4  -4  12 6238.83 540.233   1
   4   4  12 5627.72 484.478   6
  -4  -4  13 9510.16 690.805  12
   4   4  13 9170.41 629.695   6
  -4  -4  13 9728.94 687.315   1
   4   4  13 8844.98 1076.39  14
   4   4  14 8948.90 634.663   6
  -4  -4  14 10323.1 717.882  12
  -4  -4  14 9846.25 701.134   1
  -4  -4  15 16221.8 887.031  12
  -4  -4  15 15196.3 866.933   1
   4   4  15 15208.0 825.671   6
  -4  -4  16 6110.61 555.038  12
  -4  -4  16 5264.62 523.342   1
   4   4  16 5025.93 491.394   6
  -4  -4  17 98.1434 173.448  12
  -4  -4  17 15.9308 159.048   1
   4   4  17-15.2761 187.345   6
  -4  -4  18 1296.25 290.833   1
  -4  -4  18 1182.55 268.140  12
   4   4  18 1552.33 305.255   6
  -4  -4  19 15667.1 750.222  12
   4   4  19 16058.8 770.078   6
  -4  -4  19 16407.4 797.258   1
  -4  -4  20 828.666 191.182  12
  -4  -4  20 677.360 201.698   1
   4   4  20 878.760 228.112   6
  -4  -4  21 13344.6 542.888  12
   4   4  21 13314.2 600.008   6
  -4  -4  21 13127.1 604.014   1
  -4  -4  22 9060.42 434.712   1
   4   4  22 8622.10 428.254   6
  -4   5  21 1564.30 192.148   1
   4  -5  21 1588.72 202.555  12
  -4   5  21 1928.22 217.127   6
  -4  -5 -21 1248.93 169.073  10
  -4   5  20 2515.39 285.377   6
  -4   5  20 2120.17 259.932   1
  -4  -5 -20 2259.34 267.974  10
   4  -5  20 2314.57 242.055   6
  -4   5  19-96.0937 152.734   1
  -4   5  19-250.280 155.686   6
  -4  -5 -19 194.332 149.968  10
   4  -5  19 226.237 135.760   6
  -4   5  18 1907.72 313.746   1
  -4   5  18 1904.75 304.900   6
   4  -5  18 2261.46 293.180   6
   4  -5  17 14063.6 715.863   6
  -4   5  17 13749.5 785.023   6
  -4   5  17 15185.4 823.874   1
   4  -5  16 2998.25 382.094   6
  -4   5  16 2752.74 403.112   6
  -4   5  16 2653.17 391.770   1
   4  -5  16 2986.90 354.695   5
  -4   5  15 882.236 290.089   6
   4  -5  15 615.135 224.720   6
  -4   5  15 1272.08 307.645   1
   4  -5  15 356.260 172.772   5
   4  -5  15 948.790 265.247   7
  -4   5  14 4617.98 518.452   1
   4  -5  14 3782.26 424.934   7
  -4   5  14 5068.08 541.502   6
   4  -5  14 4221.05 416.140   5
   4  -5  14 4082.96 429.951   6
   4  -5  13 2389.62 486.308  13
  -4   5  13 2789.88 419.733   6
   4  -5  13 2255.23 344.537   6
  -4   5  13 2740.86 529.959   2
  -4   5  13 2542.24 383.907   1
   4  -5  13 2728.65 343.097   5
   4  -5  13 2805.90 387.249   7
  -4   5  12 9708.95 689.558   6
  -4   5  12 9147.73 685.188   1
   4  -5  12 9765.91 625.224   6
   4  -5  12 8737.36 1000.57  13
  -4   5  12 9527.62 1012.65   2
   4  -5  12 10383.3 601.814   5
   4  -5  12 9618.02 643.969   7
   4  -5  11 1226.86 259.758   7
   4  -5  11 1028.10 367.351  13
  -4   5  11 1330.59 309.680   6
  -4   5  11 661.848 330.811   2
  -4   5  11 1327.47 307.677   1
   4  -5  10 2578.26 496.261  13
  -4   5  10 3004.32 535.338   2
   4  -5   9 1403.18 360.760  13
  -4   5   9 1856.63 448.338   2
  -4   5   8 10753.4 962.839   2
   4  -5   8 10726.9 917.907  13
   4  -5   7 4247.18 550.558  13
  -4   5   7 3899.81 578.638   2
  -4   5   6 10955.3 922.193   2
   4  -5   6 11133.8 836.490  13
  -4   5   5 6505.21 690.610   2
   4  -5   5 6441.07 606.764  13
  -4   5   4 39557.3 1608.52   2
   4  -5   4 37507.4 1370.78  13
   4  -5   3 6596.46 550.197  13
  -4   5   3 6770.52 653.041   2
  -4  -5  -3 6830.11 687.920   2
   4  -5   2 37869.8 1257.98  13
  -4   5   2 37450.3 1465.28   2
  -4  -5  -2 37126.8 1527.44   2
   4  -5   1 8052.49 558.792  13
  -4   5   1 6811.33 615.256   2
  -4  -5  -1 7285.22 669.465   2
   4   5  -1 8158.36 690.217  14
  -4   5   0 63652.2 1801.85   2
  -4  -5   0 65065.1 1927.28   2
   4   5   0 68094.7 1939.88  14
  -4  -5   1 7452.80 658.503   2
   4   5   1 6691.04 623.182  14
  -4   5  -1 6962.16 597.340   2
  -4   5  -2 36968.0 1309.63   2
  -4  -5   2 37722.7 1270.86  13
   4   5   2 38175.3 1452.23  14
  -4  -5   2 38686.6 1444.63   2
  -4  -5   3 6123.38 532.182  13
   4   5   3 6149.30 614.128  14
  -4   5  -3 6763.86 558.723   2
  -4  -5   3 5605.43 565.755   2
  -4  -5   4 39498.2 1369.70  13
  -4  -5   4 36964.9 1390.90   2
   4   5   4 37114.3 1492.00  14
  -4   5  -4 41551.0 1308.90   2
  -4  -5   5 5880.69 559.191  13
  -4  -5   5 6308.00 587.885   2
   4   5   5 6852.88 679.039  14
  -4  -5   6 10174.0 774.451  13
  -4  -5   6 9471.52 707.542   2
   4   5   6 10815.9 874.180  14
  -4  -5   7 3990.13 533.967  13
   4   5   7 3663.74 555.672  14
   4   5   8 10552.5 967.173  14
  -4  -5   8 8992.51 820.023  13
  -4  -5   9 1355.43 368.983  13
   4   5   9 1920.84 525.128  14
   4   5  10 3560.90 637.400  14
  -4  -5  11 1231.27 276.178  12
   4   5  11 954.464 235.290   6
   4   5  11 864.921 399.056  14
   4   5  12 9697.18 625.225   6
  -4  -5  12 9620.19 695.585  12
  -4  -5  12 10013.7 659.773   1
   4   5  12 9134.02 1084.66  14
  -4  -5  13 2496.83 389.639  12
   4   5  13 2454.89 339.292   6
   4   5  13 1908.49 548.700  14
  -4  -5  13 2524.89 386.193   1
  -4  -5  14 4474.40 497.631  12
   4   5  14 3784.21 422.810   6
  -4  -5  14 4336.30 462.235   1
  -4  -5  15 933.917 278.678  12
   4   5  15 553.533 245.827   6
  -4  -5  15 1207.73 286.188   1
  -4  -5  16 2967.59 414.405  12
   4   5  16 2245.75 341.353   6
  -4  -5  16 2257.59 357.400   1
  -4  -5  17 15321.0 824.994  12
   4   5  17 16397.4 823.141   6
  -4  -5  17 15126.1 806.292   1
  -4  -5  18 2320.07 334.676   1
  -4  -5  18 2738.18 351.236  12
   4   5  18 2732.80 357.660   6
   4   5  19 263.692 183.493   6
  -4  -5  19 111.009 157.438  12
  -4  -5  19 191.358 166.346   1
  -4  -5  20 2112.14 274.221   1
   4   5  20 1827.65 261.091   6
  -4  -5  20 2154.55 270.057  12
  -4  -5  21 1482.89 211.747   1
  -4  -5  21 1802.79 215.693  12
   4   5  21 1771.52 238.323   6
   4   5  22 432.934 115.239   6
  -4  -5  22 556.222 122.789   1
   4  -6  21 3994.06 284.662  12
  -4   6  21 4495.91 291.078   6
  -4   6  20 202.335 125.826   6
  -4  -6 -20 202.820 123.937  10
  -4   6  20 525.962 136.389   1
  -4   6  19 590.247 167.101   1
  -4   6  19 956.069 216.388   6
  -4  -6 -19 626.268 177.077  10
   4  -6  19 460.465 135.516   6
   4  -6  18 3792.47 346.573   6
  -4  -6 -18 3773.78 401.147  10
  -4   6  18 4092.08 412.126   6
  -4   6  18 4676.07 413.066   1
  -4   6  17 1497.05 312.395   6
  -4   6  17 1204.42 259.273   1
  -4  -6 -17 1488.32 307.579  10
   4  -6  17 1331.65 238.292   6
   4  -6  17 1294.81 247.317   5
  -4   6  16 2251.23 343.293   1
  -4   6  16 2063.14 353.475   6
   4  -6  16 2254.95 325.524   6
   4  -6  16 2117.45 306.513   5
  -4   6  15 494.375 226.313   6
  -4   6  15 731.353 243.339   1
   4  -6  15 602.940 217.859   6
   4  -6  15 704.473 230.858   5
   4  -6  15 625.933 242.865   7
  -4   6  14 21333.5 1036.78   1
   4  -6  14 23076.4 948.306   6
  -4   6  14 21110.9 1033.41   6
   4  -6  14 21837.8 889.550   5
   4  -6  14 22669.8 1015.37   7
  -4   6  13 1982.92 341.628   6
  -4   6  13 1313.08 325.076   1
   4  -6  13 2017.25 319.455   6
   4  -6  13 2196.33 319.962   5
   4  -6  13 2331.37 357.199   7
   4  -6  12 1676.28 468.018  13
  -4   6  12 1231.98 305.999   1
  -4   6  12 1261.85 315.032   6
   4  -6  12 1225.43 253.909   6
  -4   6  12 799.096 340.733   2
   4  -6  12 737.660 199.293   5
   4  -6  12 1256.33 284.124   7
   4  -6  11 2838.70 373.429   7
   4  -6  11 1929.08 517.920  13
  -4  -6 -11 2285.31 353.806  11
  -4   6  11 2623.66 395.569   6
  -4   6  11 2371.29 371.687   1
  -4   6  11 2590.28 543.476   2
   4  -6  10 5172.38 767.907  13
  -4   6  10 6624.35 576.180   1
  -4   6  10 6297.05 559.801   6
  -4  -6 -10 6589.09 531.127  11
  -4   6  10 6442.54 824.420   2
   4  -6  10 6748.07 532.755   7
   4  -6   9 1148.55 356.081  13
  -4   6   9 1545.02 417.604   2
   4  -6   8 4621.56 639.884  13
  -4   6   8 5039.39 691.471   2
   4  -6   7 2393.10 470.455  13
  -4   6   7 2761.86 525.820   2
  -4   6   6 7040.59 775.469   2
   4  -6   6 6634.04 707.669  13
  -4   6   5 26952.7 1442.76   2
   4  -6   5 27515.7 1330.75  13
   4  -6   4 15798.9 978.979  13
  -4   6   4 14786.6 1036.84   2
   4  -6   3 2550.69 401.652  13
  -4   6   3 2682.42 448.432   2
   4  -6   2 77616.5 1998.77  13
  -4   6   2 80808.1 2254.39   2
  -4  -6  -1 3150.82 486.673   2
  -4   6   1 1923.47 376.227   2
   4  -6   1 2143.97 334.904  13
   4   6  -1 2459.69 443.566  14
  -4   6   0 53868.2 1737.56   2
  -4  -6   0 54241.6 1870.00   2
   4   6   0 53555.6 1880.17  14
   4   6   1 2372.84 425.435  14
  -4  -6   1 2602.73 426.799   2
  -4   6  -1 2616.13 387.183   2
  -4  -6   2 80813.1 2072.87  13
  -4  -6   2 81406.1 2219.93   2
   4   6   2 81661.0 2308.26  14
  -4   6  -2 78433.1 1971.89   2
  -4  -6   3 2694.83 412.302  13
  -4   6  -3 2574.65 355.593   2
   4   6   3 2888.14 465.316  14
  -4  -6   3 2866.25 426.856   2
  -4  -6   4 16146.0 977.401  13
   4   6   4 15926.1 1053.07  14
  -4  -6   4 14711.9 930.247   2
  -4  -6   5 24660.1 1228.73  13
  -4  -6   5 25500.2 1194.47   2
   4   6   5 27565.1 1418.18  14
  -4  -6   6 6559.87 674.069  13
   4   6   6 7904.30 802.714  14
  -4  -6   7 2942.23 484.909  13
   4   6   7 1683.59 442.350  14
  -4  -6   8 4272.64 610.384  13
   4   6   8 4006.59 652.180  14
   4   6   9 999.780 393.313  14
  -4  -6  10 5594.78 535.408  12
  -4  -6  10 5718.10 445.150   8
   4   6  10 7004.44 941.381  14
  -4  -6  11 2666.57 401.227  12
   4   6  11 2011.45 300.519   6
  -4  -6  11 2963.48 353.802   8
   4   6  11 3555.58 703.255  14
  -4  -6  12 1416.88 315.950  12
   4   6  12 1000.69 387.046  14
   4   6  12 871.491 223.107   6
  -4  -6  13 2415.56 395.301  12
   4   6  13 1795.94 324.810   6
  -4  -6  13 2384.34 358.865   1
  -4  -6  14 22852.0 1067.59  12
   4   6  14 20634.4 920.501   6
  -4  -6  14 21355.2 973.926   1
  -4  -6  15 91.7474 164.614   1
  -4  -6  15 582.200 256.476  12
   4   6  15 484.463 201.397   6
  -4  -6  16 2890.24 394.441  12
  -4  -6  16 2416.06 348.860   1
   4   6  16 3137.38 392.041   6
  -4  -6  17 1671.42 323.552  12
  -4  -6  17 1490.40 277.587   1
   4   6  17 1278.09 279.468   6
   4   6  18 3949.62 399.111   6
  -4  -6  18 3380.49 365.460   1
  -4  -6  19 737.836 203.108  12
   4   6  19 486.309 164.237   6
  -4  -6  19 465.942 151.813   1
  -4  -6  20 462.386 161.644  12
  -4  -6  20 161.900 115.389   1
   4   6  20 251.446 140.804   6
  -4  -6  21 3845.34 276.709   1
   4   6  21 4185.81 306.214   6
  -4  -6  21 3785.37 282.546  12
   4  -7  21 732.237 130.756  12
   4  -7  20 379.875 140.261  12
  -4  -7 -20 314.467 114.088  10
  -4   7  19 1122.61 218.766   6
  -4  -7 -19 1410.26 232.599  10
  -4   7  18 1503.54 261.455   6
  -4  -7 -18 1768.36 275.884  10
  -4   7  18 1457.51 223.864   1
  -4   7  17 2249.72 299.326   1
  -4   7  17 1702.92 313.492   6
  -4  -7 -17 2082.66 328.309  10
   4  -7  17 1792.47 254.442   6
   4  -7  17 1352.09 220.322   5
  -4   7  16 6102.31 544.570   6
  -4  -7 -16 6537.45 574.449  10
   4  -7  16 6074.00 465.678   6
   4  -7  16 5951.11 458.071   5
  -4   7  16 6967.21 545.010   1
  -4   7  15 1112.73 261.232   1
  -4   7  15 463.319 232.337   6
  -4  -7 -15 877.863 274.137  10
   4  -7  15 812.277 210.297   6
   4  -7  15 563.595 205.270   5
   4  -7  15 1203.51 296.570   7
  -4   7  14 2571.94 377.572   1
   4  -7  14 3229.37 372.491   6
  -4   7  14 2857.52 417.225   6
   4  -7  14 3433.93 390.304   5
   4  -7  14 2988.55 400.473   7
  -4   7  13 1744.00 325.667   1
  -4   7  13 1654.14 350.050   6
   4  -7  13 2286.55 322.975   6
   4  -7  13 1855.38 303.376   5
   4  -7  13 1969.61 342.893   7
  -4   7  12 11509.3 760.028   1
   4  -7  12 11870.0 682.937   6
  -4   7  12 12267.5 807.691   6
   4  -7  12 12565.5 687.922   5
   4  -7  12 11182.5 730.954   7
   4  -7  11 1365.18 293.194   7
  -4   7  11 835.298 236.507   1
  -4   7  11 1439.73 340.134   6
   4  -7  11 1091.13 417.374  13
   4  -7  10 4101.52 735.335  13
  -4  -7 -10 3504.35 424.114  11
  -4   7  10 3395.70 441.022   6
  -4   7  10 3275.37 613.266   2
   4  -7  10 4040.33 444.070   7
  -4   7  10 4088.44 474.716   1
   4  -7   9 897.724 243.982   7
   4  -7   9 1658.74 472.010  13
  -4   7   9 759.853 226.528   1
  -4  -7  -9 704.072 236.963  11
  -4   7   9 904.886 244.344   6
  -4   7   9 952.538 321.834   2
  -4   7   8 14070.3 1192.60   2
  -4   7   8 12695.0 773.632   6
   4  -7   8 13983.1 757.471   7
   4  -7   8 13982.2 1146.26  13
   4  -7   7 4149.00 598.319  13
  -4   7   7 5360.35 740.640   2
  -4   7   6 18708.7 1306.89   2
   4  -7   6 19440.4 1239.72  13
   4  -7   5 7845.03 781.119  13
  -4   7   5 6708.91 758.286   2
   4  -7   4 13932.3 997.819  13
  -4   7   4 14109.0 1067.96   2
   4  -7   3 16369.8 1035.00  13
  -4   7   3 16461.7 1110.48   2
   4  -7   2 19574.6 1107.60  13
  -4   7   2 18799.1 1149.23   2
   4   7  -2 17973.0 1201.55  14
   4  -7   1 34172.9 1438.47  13
  -4   7   1 31960.5 1450.68   2
   4   7  -1 33730.6 1628.72  14
  -4   7   0 44191.2 1650.90   2
   4   7   0 44164.3 1857.46  14
   4   7   1 31578.8 1559.89  14
  -4   7  -1 31412.2 1349.30   2
   4   7   2 18372.8 1195.94  14
  -4   7  -2 17612.4 972.748   2
  -4  -7   3 18124.6 1094.26  13
   4   7   3 18694.4 1222.53  14
  -4  -7   4 13575.0 973.813  13
   4   7   4 12733.7 1017.17  14
  -4  -7   5 6334.60 706.707  13
   4   7   5 7916.22 825.800  14
  -4  -7   6 16331.6 1130.07  13
   4   7   6 17593.2 1244.23  14
  -4  -7   7 4727.87 658.139  13
   4   7   7 4773.87 711.657  14
  -4  -7   8 12612.3 1065.12  13
   4   7   8 12505.5 1135.72  14
  -4  -7   9 655.106 234.613  12
  -4  -7   9 996.524 234.463   8
   4   7   9 890.382 417.208  14
  -4  -7  10 3508.77 445.525  12
  -4  -7  10 3208.73 371.034   8
  -4  -7  11 1689.87 329.882  12
  -4  -7  11 1233.27 242.711   8
  -4  -7  12 11173.2 764.973  12
   4   7  12 11898.5 688.114   6
  -4  -7  12 11071.6 626.758   8
  -4  -7  13 2229.52 370.898  12
   4   7  13 2415.58 342.022   6
  -4  -7  14 3062.68 419.317  12
   4   7  14 2664.70 363.152   6
  -4  -7  15 901.344 289.877  12
   4   7  15 924.357 229.397   6
  -4  -7  15 693.826 220.047   1
  -4  -7  16 7326.99 585.813  12
   4   7  16 6574.30 517.633   6
  -4  -7  16 6232.33 501.446   1
  -4  -7  17 1736.37 311.185  12
   4   7  17 1633.05 263.945   6
  -4  -7  17 1541.16 265.564   1
  -4  -7  18 1239.66 240.712  12
   4   7  18 1627.18 255.919   6
  -4  -7  18 1147.75 223.547   1
  -4  -7  19 1275.12 225.200  12
  -4  -7  19 1191.81 206.745   1
   4   7  19 1202.79 219.148   6
   4   7  20 322.039 127.053   6
  -4  -7  20 591.256 135.617   1
  -4  -7  20 614.182 147.344  12
  -4  -7  21 1040.14 151.093  12
   4   7  21 652.253 125.991   6
  -4   8  20 393.444 118.212   6
   4  -8  20 494.423 140.603  12
  -4  -8 -20 658.497 122.868  10
   4  -8  19 73.4557 113.445  12
  -4   8  19 53.5488 129.065   6
  -4  -8 -19-26.5622 112.179  10
  -4   8  18 1428.86 246.705   6
  -4  -8 -18 1807.37 274.301  10
  -4   8  17 77.5029 165.524   6
  -4  -8 -17 477.207 203.556  10
   4  -8  17 182.127 137.637   5
  -4  -8 -16 12977.4 750.753  10
   4  -8  16 13960.2 657.804   5
  -4   8  16 13120.5 758.079   6
  -4  -8 -15 1587.04 322.978  10
  -4   8  15 1507.78 315.391   6
   4  -8  15 1923.93 282.868   6
   4  -8  15 2007.56 292.533   5
   4  -8  15 2002.83 338.607   7
  -4   8  14 2273.28 396.109   6
  -4  -8 -14 2245.77 377.262  10
   4  -8  14 2162.34 291.905   6
   4  -8  14 2358.35 327.200   5
  -4   8  14 2121.18 329.593   1
   4  -8  14 1862.47 332.152   7
   4  -8  13 18237.1 816.091   6
  -4  -8 -13 18537.6 994.818  10
  -4   8  13 16827.7 868.467   1
   4  -8  13 18323.5 832.338   5
  -4   8  13 16758.3 943.379   6
   4  -8  13 19171.6 952.410   7
  -4   8  12 5094.88 551.890   6
   4  -8  12 4532.67 427.157   6
  -4  -8 -12 6014.01 587.886  10
  -4   8  12 5453.72 516.211   1
   4  -8  12 5695.34 532.418   7
   4  -8  11 1856.84 341.561   7
  -4   8  11 1944.70 369.835   6
  -4  -8 -11 1948.64 360.214  10
  -4   8  11 1925.16 345.006   1
  -4   8  10 10631.4 707.754   1
  -4   8  10 8984.93 1027.59   2
  -4  -8 -10 8737.67 617.661  11
  -4  -8 -10 9343.24 728.728  10
   4  -8  10 10598.3 708.101   7
  -4   8   9 13285.2 1237.10   2
  -4   8   9 12561.7 814.831   6
  -4  -8  -9 13583.6 755.789  11
  -4  -8  -9 14351.6 874.268  10
  -4   8   9 13470.3 785.515   1
   4  -8   9 13391.0 779.412   7
   4  -8   9 11828.8 1161.36  13
   4  -8   8 1601.77 293.684   7
   4  -8   8 1491.14 446.317  13
  -4  -8  -8 1874.73 320.778  11
  -4   8   8 1466.90 311.214   6
  -4  -8  -8 1678.72 350.423  10
  -4   8   8 2019.36 486.357   2
  -4   8   8 2054.07 334.295   1
   4  -8   7 5849.00 759.008  13
  -4   8   7 5569.72 540.470   6
  -4  -8  -7 5806.57 509.350  11
  -4  -8  -7 6045.13 557.298  10
  -4   8   7 5078.60 756.583   2
   4  -8   7 5783.11 519.400   7
   4  -8   6 2862.57 497.002  13
  -4   8   6 3243.95 428.181   6
  -4   8   6 3636.88 607.885   2
   4  -8   6 3475.21 410.473   7
   4  -8   5 2544.65 488.870  13
  -4   8   5 1435.28 397.386   2
   4  -8   4 1.12618 161.417  13
  -4   8   4-215.397 220.772   2
   4  -8   3 2750.43 476.999  13
  -4   8   3 2676.30 481.023   2
   4  -8   2 10677.0 897.286  13
  -4   8   2 11657.3 951.173   2
   4   8  -2 12598.1 1080.87  14
  -4   8   1 2759.30 449.424   2
   4   8  -1 2934.54 548.456  14
  -4   8   0 30896.4 1443.84   2
   4   8   0 33535.1 1729.56  14
  -4   8  -1 3223.35 464.879   2
   4   8   1 1898.79 446.603  14
   4   8   2 11954.6 1040.33  14
  -4  -8   3 3269.24 517.193  13
   4   8   3 3858.70 613.801  14
  -4  -8   4 315.807 260.166  13
   4   8   4-51.6671 255.457  14
  -4  -8   5 2000.76 464.670  13
   4   8   5 1731.07 473.839  14
  -4  -8   6 4350.38 666.025  13
   4   8   6 3642.13 633.390  14
  -4  -8   7 5779.48 508.127  12
  -4  -8   7 5069.76 432.916  11
   4   8   7 4903.76 772.526  14
  -4  -8   7 5596.67 468.735   8
  -4  -8   7 4999.75 729.524  13
  -4  -8   8 1946.85 324.133  12
  -4  -8   8 1923.01 287.763  11
   4   8   8 1395.13 426.675  14
  -4  -8   8 1986.16 312.325   8
  -4  -8   9 13627.7 809.185  12
  -4  -8   9 13256.9 677.415  11
  -4  -8   9 13795.9 731.961   8
   4   8   9 13325.5 1265.05  14
  -4  -8  10 10346.3 726.082  12
  -4  -8  10 9399.51 617.057   8
   4   8  10 10325.9 1174.72  14
  -4  -8  11 2283.81 370.639  12
  -4  -8  11 1721.89 297.792   8
  -4  -8  12 6203.85 578.877  12
  -4  -8  12 5239.81 450.672   8
  -4  -8  13 17643.9 949.998  12
   4   8  13 16802.9 808.642   6
  -4  -8  13 16107.2 715.131   8
  -4  -8  14 2009.28 371.284  12
   4   8  14 2208.14 322.346   6
  -4  -8  15 1756.81 339.181  12
   4   8  15 1891.01 293.054   6
  -4  -8  16 13175.2 753.910  12
   4   8  16 13448.5 672.953   6
  -4  -8  17 336.311 190.027  12
   4   8  17 27.5987 145.315   6
  -4  -8  18 1401.28 242.598  12
   4   8  18 1355.22 215.727   6
   4  -8 -19-65.0737 71.2565   7
  -4  -8  19 45.3720 107.014  12
   4   8  19 87.8210 101.072   6
  -4  -8  20 463.212 138.058  12
   4   8  20 368.748 108.139   6
   4  -9  20 155.755 82.3178  12
   4  -9  19 2899.70 271.552  12
  -4  -9 -19 2578.24 230.838  10
  -4   9  18 95.8163 124.098   6
  -4  -9 -18-43.8029 113.411  10
  -4   9  17 1451.40 249.410   6
  -4  -9 -17 949.130 215.987  10
   4  -9  17 1175.51 200.598   5
  -4   9  16 1073.06 262.181   6
  -4  -9 -16 890.654 242.261  10
   4  -9  16 636.060 172.646   5
  -4   9  15 12432.0 750.913   6
  -4  -9 -15 13144.6 758.842  10
   4  -9  15 12436.6 628.362   5
   4  -9  15 13325.5 737.234   7
  -4   9  14 828.218 269.102   6
  -4  -9 -14 718.480 267.265  10
   4  -9  14 369.971 205.995   5
   4  -9  14 664.615 244.031   7
  -4   9  13 341.562 231.022   6
  -4  -9 -13 358.389 194.229  10
   4  -9  13 155.295 176.737   5
   4  -9  13 553.303 227.342   7
  -4  -9 -12 8544.46 701.460  10
  -4   9  12 8762.18 706.192   6
   4  -9  12 8396.36 645.207   7
  -4   9  11 16151.6 938.242   6
   4  -9  11 17516.1 917.462   7
   4  -9  11 17654.3 794.124   6
  -4  -9 -11 17607.4 980.393  10
   4  -9  10 1437.48 315.913   7
  -4  -9 -10 794.002 236.913  11
  -4   9  10 1286.21 322.169   6
  -4  -9 -10 902.964 289.162  10
   4  -9   9 1375.65 306.823   7
  -4  -9  -9 1149.42 270.360  11
  -4   9   9 1243.12 299.994   6
  -4  -9  -9 623.591 281.716  10
  -4   9   8 15525.3 909.258   6
  -4  -9  -8 15893.8 931.779  10
  -4  -9  -8 15839.7 824.263  11
   4  -9   8 16565.4 883.705   7
  -4   9   8 14001.4 1274.68   2
  -4  -9  -7 3155.62 397.202  11
  -4   9   7 2745.37 412.805   6
  -4  -9  -7 2926.52 422.806  10
  -4   9   7 2387.12 563.302   2
   4  -9   7 3544.68 431.513   7
  -4   9   6 11581.9 767.545   6
  -4  -9  -6 10747.9 688.715  11
  -4   9   6 10809.6 1071.03   2
  -4  -9  -6 12077.7 767.106  10
   4  -9   6 12585.0 762.476   7
  -4   9   5 7661.59 630.263   6
  -4   9   5 7095.55 870.561   2
  -4  -9  -5 7305.22 583.777  10
  -4  -9  -5 6559.68 538.832  11
   4  -9   5 7703.65 582.714   4
   4  -9   5 7375.57 594.229   7
   4  -9   4 332.518 198.322   7
   4  -9   4 31.5994 148.923   4
  -4  -9  -4-107.037 208.664  11
  -4  -9  -4 41.4673 151.781  10
  -4   9   4 100.291 155.620   2
  -4  -9  -3 7422.47 558.789  11
  -4   9   3 6182.99 771.752   2
  -4  -9  -3 6577.68 531.532   3
   4  -9   3 6815.45 537.700   4
   4   9  -3 7392.14 916.402  14
   4  -9   3 6296.30 548.164   7
  -4   9   2 6879.11 768.610   2
   4   9  -2 7720.65 920.503  14
   4   9  -1 1395.53 450.173  14
  -4   9   1 1257.78 324.780   2
   4   9   0 1985.70 499.695  14
   4   9   1 1284.53 436.281  14
   4   9   2 8523.81 948.143  14
  -4  -9   3 7233.34 541.763  11
   4  -9  -3 6033.70 552.494   7
  -4  -9   3 6680.64 528.096   8
   4   9   3 7155.16 892.116  14
   4  -9  -4 220.188 155.883   4
  -4  -9   4 505.316 355.930  13
   4  -9  -4-4.62216 169.297   7
  -4  -9   4-36.0470 177.183  11
  -4  -9   4 118.333 183.531   8
   4   9   4 415.304 353.434  14
  -4  -9   5 7819.55 900.229  13
  -4  -9   5 7041.32 526.721  11
   4  -9  -5 7810.49 569.893  10
  -4  -9   5 6802.56 534.330   8
   4   9   5 8121.61 947.585  14
   4  -9  -5 7455.62 567.021   4
   4  -9  -5 7961.25 636.957   7
  -4  -9   6 11545.5 1067.97  13
  -4  -9   6 10218.4 644.598  12
  -4  -9   6 11091.3 650.876  11
   4   9   6 12258.9 1162.69  14
  -4  -9   6 11019.9 660.737   8
   4  -9  -6 11455.8 706.362   4
   4  -9  -6 11545.5 767.591   7
   4  -9  -7 3378.75 422.907   7
   4  -9  -7 3488.71 416.446   4
  -4  -9   7 2760.73 367.508  12
  -4  -9   7 3223.94 375.532  11
   4   9   7 2666.78 651.034  14
  -4  -9   7 3330.87 401.347   8
  -4  -9   8 15763.1 851.377  12
  -4  -9   8 14956.8 746.511  11
   4   9   8 16281.4 1394.19  14
  -4  -9   8 15074.3 781.105   8
  -4  -9   9 923.283 249.443  12
  -4  -9   9 1154.76 260.246   8
  -4  -9  10 1156.10 284.707  12
  -4  -9  10 1371.64 281.030   8
  -4  -9  11 16027.7 902.171  12
  -4  -9  11 17247.6 797.972   8
  -4  -9  12 9070.45 693.588  12
  -4  -9  12 8902.95 566.210   8
  -4  -9  13 449.364 245.806  12
  -4  -9  13 715.863 216.764   8
  -4  -9  14 935.831 269.164  12
  -4  -9  15 12413.6 740.451  12
   4   9  15 11263.4 591.996   6
   4  -9 -16 989.415 221.580   7
  -4  -9  16 954.362 236.240  12
   4   9  16 731.333 175.207   6
   4  -9 -17 1036.32 190.872   7
  -4  -9  17 1377.69 248.063  12
   4   9  17 918.755 177.053   6
   4  -9 -18 128.961 86.6942   7
   4   9  18 94.7541 96.6861   6
  -4  -9  19 3037.76 278.984  12
  -4  -9  20-4.34954 72.2837  12
   4 -10  19 998.411 143.259  12
   4 -10  18 489.139 134.960  12
  -4 -10 -18 584.686 145.219  10
  -4  10  17 3215.65 314.703   6
  -4 -10 -17 3159.03 311.669  10
   4 -10  17 3184.34 257.926   5
   4 -10  16 818.767 181.077   5
  -4 -10 -16 532.382 184.690  10
  -4  10  15 1399.34 280.418   6
  -4 -10 -15 1681.81 291.907  10
   4 -10  15 1356.26 234.658   5
   4 -10  15 1615.10 286.604   7
  -4  10  14 3949.03 447.962   6
  -4 -10 -14 4758.36 481.115  10
   4 -10  14 4040.91 374.549   5
   4 -10  14 4403.51 449.243   7
  -4  10  13 45.8267 212.090   6
  -4 -10 -13 241.760 218.927  10
   4 -10  13 5.67672 162.362   5
   4 -10  13 202.249 213.912   7
  -4  10  12 1676.44 348.427   6
  -4 -10 -12 1831.95 347.143  10
   4 -10  12 2074.87 364.232   7
  -4  10  11 4455.48 515.817   6
  -4 -10 -11 5252.41 560.795  10
   4 -10  11 5279.72 530.405   7
  -4  10  10 2885.39 428.535   6
  -4 -10 -10 2947.87 447.433  10
   4 -10  10 3283.33 425.381   7
  -4  10   9 14225.9 888.520   6
  -4 -10  -9 12603.0 721.867  11
  -4 -10  -9 13730.2 881.453  10
   4 -10   9 14048.4 834.875   7
  -4  10   8 25000.5 1158.92   6
  -4 -10  -8 26704.3 1050.00  11
  -4 -10  -8 24721.2 1160.90  10
   4 -10   8 25984.9 1120.50   7
   4 -10   7 302.383 195.985   7
  -4 -10  -7 320.289 212.140  11
  -4  10   7 579.919 245.433   6
  -4 -10  -7 575.455 260.053  10
   4 -10   6 149.711 196.806   7
  -4  10   6 87.2592 201.693   6
  -4 -10  -6 451.251 225.750  11
  -4 -10  -6 354.159 216.557  10
  -4  10   6-25.8786 95.0789   2
  -4 -10  -5 17313.8 875.054  11
  -4  10   5 17410.8 1346.63   2
  -4 -10  -5 18341.6 936.163  10
   4 -10   5 19071.2 924.858   4
   4  10  -5 17162.8 1450.13  14
   4 -10   5 17557.8 927.985   7
   4 -10   4 1324.27 300.321   7
  -4 -10  -4 1892.49 329.246  11
  -4 -10  -4 1918.36 326.622  10
  -4  10   4 1510.08 424.586   2
   4  10  -4 1392.49 482.728  14
   4 -10   4 1253.10 277.946   4
  -4  10   3 15882.9 1237.46   2
  -4 -10  -3 15946.7 837.113  11
   4 -10   3 15711.2 873.813   7
  -4 -10  -3 14450.8 789.402  10
   4 -10   3 14619.2 810.587   4
   4  10  -3 17456.2 1468.47  14
   4 -10   2 2404.92 360.220   7
  -4 -10  -2 3038.14 388.870  11
  -4 -10  -2 2790.27 360.171  10
  -4  10   2 3189.73 546.494   2
  -4 -10  -2 2287.97 316.860   8
   4 -10   2 2882.09 376.670   4
   4  10  -2 2328.10 576.867  14
  -4 -10  -1 4809.77 468.219   3
  -4 -10  -1 6019.10 524.866  11
  -4 -10  -1 5663.40 486.522   8
   4 -10   1 5066.82 486.865   4
   4  10  -1 5559.29 841.472  14
   4 -10   1 5171.09 520.635   7
   4 -10   0 351.001 199.907   7
  -4 -10   0 210.172 191.328   3
  -4 -10   0 180.716 178.936  11
  -4 -10   0 356.497 181.534   8
   4  10   0 75.4300 202.717  14
   4 -10   0 143.909 149.256   4
  -4 -10   1 6239.54 531.248  11
  -4 -10   1 5765.03 495.063   8
   4 -10  -1 5954.68 522.911   4
   4  10   1 5753.73 815.398  14
   4 -10  -1 6075.80 565.812   7
  -4 -10   1 5756.58 503.613   3
   4 -10  -2 2356.24 372.350   7
   4  10   2 3184.24 680.078  14
  -4 -10   2 2677.11 352.540   8
  -4 -10   2 2959.87 376.968  11
   4 -10  -2 3381.37 418.540   4
  -4 -10   3 14995.5 789.711  11
   4 -10  -3 14483.6 847.817   7
  -4 -10   3 16032.1 815.022   8
   4  10   3 16498.5 1374.47  14
   4 -10  -3 14614.2 804.705   4
   4 -10  -4 1315.41 264.937   4
   4 -10  -4 1266.02 287.016   7
  -4 -10   4 1370.08 279.210  11
   4  10   4 2312.57 550.584  14
  -4 -10   4 1616.92 292.186   8
  -4 -10   5 17308.6 1360.85  13
  -4 -10   5 18136.9 860.016  11
  -4 -10   5 16384.9 822.898   8
   4  10   5 16747.9 1402.21  14
   4 -10  -5 17587.9 888.701   4
   4 -10  -5 18909.9 981.773   7
   4 -10  -6 217.384 174.223   4
   4 -10  -6 301.865 233.538   7
  -4 -10   6 426.349 215.237  11
  -4 -10   6 360.375 221.058   8
   4  10   6 48.5726 291.893  14
   4 -10  -7 652.340 225.866   4
   4 -10  -7 828.033 260.323   7
  -4 -10   7 308.242 191.930  12
  -4 -10   7 347.812 221.865  11
  -4 -10   7 299.155 199.097   8
  -4 -10   8 23644.3 963.565  11
  -4 -10   8 24432.0 1037.18  12
  -4 -10   8 25302.6 1012.78   8
   4 -10  -8 25874.5 1086.06   4
   4 -10  -8 26128.6 1184.89   7
  -4 -10   9 12680.2 770.782  12
  -4 -10   9 12038.3 697.907   8
   4 -10  -9 13160.9 778.189   4
   4 -10  -9 14382.6 893.784   7
   4 -10 -10 2308.08 345.436   4
   4 -10 -10 3008.95 449.157   7
  -4 -10  10 3154.26 417.454  12
  -4 -10  10 2893.81 368.589   8
  -4 -10  11 5409.37 534.706  12
  -4 -10  11 4355.57 409.668   8
   4 -10 -11 5273.44 495.186   4
   4 -10 -12 1856.83 313.725   4
   4 -10 -12 1761.07 338.708   7
  -4 -10  12 1900.81 342.830  12
  -4 -10  12 2257.42 304.661   8
   4 -10 -13 64.2128 148.610   4
   4 -10 -13 172.925 188.617   7
  -4 -10  13 468.260 235.069  12
  -4 -10  13 186.464 146.516   8
   4 -10 -14 3773.18 396.856   7
  -4 -10  14 4249.81 447.304  12
   4 -10 -15 1149.90 226.100   7
  -4 -10  15 1541.46 274.714  12
   4 -10 -16 670.983 157.475   7
  -4 -10  16 1011.52 216.301  12
  -4 -10  17 3192.09 315.650  12
  -4 -10  18 530.470 143.446  12
  -4 -10  19 1156.35 158.056  12
   4 -11  18 3041.48 222.700  12
   4 -11  17 2880.69 259.251  12
  -4 -11 -17 3332.56 273.488  10
   4 -11  16 2347.32 261.670  12
  -4 -11 -16 2408.51 273.970  10
   4 -11  16 2059.47 221.667   5
  -4 -11 -15 457.606 187.860  10
   4 -11  15 558.675 156.566   5
  -4  11  14 2471.71 338.929   6
  -4 -11 -14 2902.40 359.686  10
   4 -11  14 2601.39 289.026   5
   4 -11  14 2868.13 352.851   7
  -4  11  13 1302.68 283.832   6
  -4 -11 -13 1373.15 280.156  10
   4 -11  13 1565.68 254.408   5
   4 -11  13 1479.07 280.744   7
  -4  11  12 1835.75 345.756   6
  -4 -11 -12 1668.94 335.951  10
   4 -11  12 1875.02 341.664   7
  -4  11  11 3599.30 446.954   6
  -4 -11 -11 3004.43 430.834  10
   4 -11  11 3778.80 444.128   7
   4 -11  10 1942.46 354.480   7
  -4  11  10 2032.14 374.447   6
  -4 -11 -10 2156.32 393.072  10
  -4  11   9 2853.52 430.890   6
  -4 -11  -9 2753.62 344.197  11
  -4 -11  -9 2356.82 413.963  10
   4 -11   9 3377.77 438.429   7
  -4 -11  -8 3506.12 393.637  11
  -4 -11  -8 2958.97 427.626  10
   4 -11   8 3402.31 426.892   7
   4 -11   7 3180.83 427.062   7
  -4 -11  -7 4039.44 437.178  11
  -4 -11  -7 3884.10 482.444  10
   4 -11   6 2735.09 401.145   7
  -4 -11  -6 2801.63 389.486  11
  -4 -11  -6 2566.38 406.622  10
   4 -11   5 2273.88 368.066   7
  -4 -11  -5 2525.37 362.799  11
  -4 -11  -5 2559.35 397.985  10
  -4 -11  -4 14034.8 799.698  11
  -4 -11  -4 15283.7 910.388  10
   4 -11   4 13239.7 796.457   4
   4 -11   4 13533.2 817.418   7
  -4 -11  -3 11919.6 729.130  10
  -4 -11  -3 12182.6 734.628  11
  -4 -11  -3 12348.3 666.617   8
   4 -11   3 11391.4 730.345   4
   4 -11   3 11293.9 755.602   7
   4 -11   2 2161.87 367.290   7
  -4 -11  -2 2705.59 379.439  10
   4  11  -2 2071.73 595.018  14
  -4 -11  -2 2767.35 346.607   8
   4 -11   2 2601.28 383.029   4
  -4 -11  -2 2231.93 368.211  11
  -4 -11  -1 9971.03 677.825  11
  -4 -11  -1 9311.86 620.020  10
  -4 -11  -1 10361.3 643.941   8
   4 -11   1 9820.40 682.328   4
   4  11  -1 9558.99 1094.49  14
   4 -11   1 9649.55 696.669   7
  -4 -11   0 3635.77 427.454  11
   4  11   0 3664.18 737.990  14
  -4 -11   0 2991.50 366.708   8
   4 -11   0 4262.56 467.370   4
   4 -11   0 4115.84 473.633   7
  -4 -11   1 10148.1 673.516  11
   4  11   1 9440.30 1094.90  14
   4 -11  -1 9561.17 672.423   4
  -4 -11   1 9966.02 648.351   8
   4 -11  -1 10024.0 718.047   7
  -4 -11   2 2108.46 337.790  11
   4 -11  -2 2030.73 362.577   7
  -4 -11   2 2150.47 333.858   8
   4 -11  -2 2442.56 365.831   4
  -4 -11   3 12259.3 732.714  11
   4 -11  -3 11200.7 766.324   7
  -4 -11   3 11370.8 701.023   8
   4 -11  -3 10341.7 696.043   4
  -4 -11   4 13107.0 756.971  11
  -4 -11   4 12726.3 736.785   8
   4 -11  -4 13551.7 793.468   4
   4 -11  -4 13663.0 836.580   7
   4 -11  -5 2338.10 379.579   4
   4 -11  -5 2391.49 393.798   7
  -4 -11   5 2276.14 364.215  11
  -4 -11   5 2101.75 330.860   8
   4 -11  -6 2461.03 381.306   4
  -4 -11   6 2579.14 377.980  11
   4 -11  -6 2746.34 428.262   7
  -4 -11   6 2282.73 344.812   8
   4 -11  -7 3337.81 455.370   7
  -4 -11   7 3642.07 426.524  11
  -4 -11   7 4249.70 443.604   8
   4 -11  -7 3560.99 434.067   4
   4 -11  -8 3102.22 397.101   4
   4 -11  -8 2856.71 403.921   7
  -4 -11   8 2973.82 383.754  12
  -4 -11   8 2257.83 342.569   8
   4 -11  -9 2760.71 409.372   7
  -4 -11   9 2955.97 380.141  12
  -4 -11   9 3053.49 368.867   8
   4 -11  -9 3741.40 433.770   4
   4 -11 -10 1945.85 323.837   4
   4 -11 -10 1902.62 354.576   7
  -4 -11  10 2540.55 339.434   8
  -4 -11  10 2697.42 363.985  12
   4 -11 -11 2818.31 394.475   7
  -4 -11  11 2603.10 366.313  12
  -4 -11  11 3287.67 357.881   8
   4 -11 -11 3171.64 381.857   4
   4 -11 -12 1445.87 248.784   4
   4 -11 -12 1232.05 273.365   7
  -4 -11  12 1787.46 303.782  12
  -4 -11  12 1773.22 266.809   8
   4 -11 -13 661.784 183.836   4
   4 -11 -13 1164.44 232.364   7
  -4 -11  13 1233.51 255.065  12
  -4 -11  13 1127.46 203.133   8
   4 -11 -14 1718.57 248.130   7
  -4 -11  14 1857.84 209.670   8
  -4 -11  15 293.858 141.536  12
  -4 -11  16 2552.95 279.389  12
  -4 -11  17 3503.88 284.382  12
  -4 -11  18 3364.53 239.215  12
   4 -12  16 597.868 118.528  12
  -4 -12 -16 548.688 137.960  10
   4 -12  16 430.230 103.942   5
   4 -12  15 1076.65 177.558  12
  -4 -12 -15 1603.84 225.452  10
   4 -12  15 1186.63 171.375   5
   4 -12  14 696.718 144.399  12
  -4 -12 -14 719.667 185.255  10
   4 -12  14 779.469 164.421   5
   4 -12  14 383.280 163.436   7
  -4 -12 -13 1304.13 265.321  10
   4 -12  13 941.787 199.946   5
   4 -12  13 1115.02 237.677   7
  -4 -12 -12 1613.76 285.246  10
   4 -12  12 1414.65 233.514   5
   4 -12  12 1448.84 271.205   7
  -4 -12 -11 3994.41 445.321  10
   4 -12  11 4430.36 449.977   7
  -4 -12 -10 460.184 245.798  10
   4 -12  10 508.609 204.427   7
   4 -12   9 242.320 193.802   7
  -4 -12  -9 346.203 215.942  10
  -4 -12  -8 19964.3 998.284  10
   4 -12   8 20807.3 984.880   7
  -4 -12  -8 20225.6 838.586  11
   4 -12   7 1313.50 282.327   7
  -4 -12  -7 1283.70 278.379  11
  -4 -12  -7 1472.36 326.187  10
  -4 -12  -6 20083.2 899.789  11
  -4 -12  -6 18291.1 949.556  10
   4 -12   6 18439.1 936.500   7
  -4 -12  -5 3585.74 423.499  11
  -4 -12  -5 3488.67 435.489  10
   4 -12   5 3653.26 443.067   7
  -4 -12  -4 5092.65 496.289  11
  -4 -12  -4 5467.53 511.213  10
   4 -12   4 4954.10 503.671   4
   4 -12   4 4401.73 481.066   7
  -4 -12  -3 8491.89 633.223  11
  -4 -12  -3 7902.42 600.726  10
  -4 -12  -3 8420.42 551.614   8
   4 -12   3 8077.90 630.381   4
   4 -12   3 7772.20 622.094   7
  -4 -12  -2 6868.98 569.600  11
  -4 -12  -2 5824.98 506.188  10
  -4 -12  -2 6023.33 490.827   8
   4 -12   2 6684.39 585.780   4
   4 -12   2 5563.02 530.157   7
  -4 -12  -1 20169.8 948.843  11
  -4 -12  -1 17635.1 830.369  10
  -4 -12  -1 18981.4 867.244   8
   4 -12   1 21552.3 1007.88   4
   4 -12   1 20100.5 983.349   7
  -4 -12   0 3534.00 432.976  11
  -4 -12   0 4083.70 431.745   8
   4 -12   0 3822.79 445.754   4
   4 -12   0 4585.74 496.893   7
  -4 -12   1 20503.8 952.856  11
   4 -12  -1 18881.5 955.921   7
  -4 -12   1 19036.7 906.576   8
   4 -12  -1 21426.1 1005.32   4
  -4 -12   2 5994.77 537.096  11
  -4 -12   2 6037.33 540.998   8
   4 -12  -2 5930.91 545.475   4
   4 -12  -2 5583.04 539.999   7
  -4 -12   3 8315.30 624.627  11
  -4 -12   3 6368.92 549.874   8
   4 -12  -3 8213.43 629.381   4
   4 -12  -3 8242.85 648.002   7
  -4 -12   4 5573.13 508.614  11
   4 -12  -4 5428.18 516.724   4
  -4 -12   4 5294.57 502.702   8
   4 -12  -4 4639.87 492.962   7
  -4 -12   5 3809.41 440.632  11
   4 -12  -5 3927.56 454.775   7
  -4 -12   5 3421.67 420.947   8
   4 -12  -5 3906.95 453.168   4
   4 -12  -6 20568.6 1018.63   7
  -4 -12   6 19820.5 911.560  11
  -4 -12   6 18224.4 867.177   8
   4 -12  -6 19002.2 939.201   4
   4 -12  -7 1376.87 284.452   4
   4 -12  -7 1343.62 304.372   7
  -4 -12   7 1221.93 287.924   8
  -4 -12   8 20924.2 888.142   8
   4 -12  -8 20752.3 961.454   4
   4 -12  -8 21562.2 1012.01   7
   4 -12  -9-39.3508 146.428   4
   4 -12  -9-4.41698 170.630   7
  -4 -12   9 116.906 198.658   8
   4 -12 -10 243.502 183.688   4
  -4 -12  10 178.648 144.274  12
   4 -12 -10 327.960 160.219   7
  -4 -12  10-47.7697 192.002   8
  -4 -12  11 3748.83 372.148  12
  -4 -12  11 3948.67 368.689   8
   4 -12 -11 3866.45 388.017   4
   4 -12 -11 3740.33 387.311   7
   4 -12 -12 1378.10 231.848   4
  -4 -12  12 1371.74 237.205  12
  -4 -12  12 1205.18 210.834   8
   4 -12 -13 1055.87 202.052   4
  -4 -12  13 797.047 187.054  12
  -4 -12  13 1098.77 186.820   8
  -4 -12  14 853.381 165.790  12
  -4 -12  15 1391.08 200.801  12
  -4 -12  16 605.824 131.589  12
  -4 -13 -15 981.748 157.639  10
   4 -13  15 663.142 108.987   5
  -4 -13 -14 992.497 180.709  10
   4 -13  14 1024.12 151.162   5
   4 -13  13 1411.57 171.901  12
  -4 -13 -13 1287.75 218.254  10
   4 -13  13 1571.92 203.075   5
   4 -13  13 1710.77 234.559   7
  -4 -13 -12 607.720 200.127  10
   4 -13  12 712.035 178.054   5
   4 -13  12 458.379 169.758   7
  -4 -13 -11 4546.47 415.824  10
   4 -13  11 4110.26 388.905   7
  -4 -13 -10 3312.27 379.357  10
   4 -13  10 3986.55 405.029   7
  -4 -13  -9 8486.01 605.960  10
   4 -13   9 8372.09 586.113   7
  -4 -13  -8 3894.89 447.463  10
   4 -13   8 4612.05 458.482   7
   4 -13   7 826.504 243.676   7
  -4 -13  -7 1040.50 232.721  11
  -4 -13  -7 971.537 262.663  10
  -4 -13  -6 7405.50 588.576  10
  -4 -13  -6 7333.45 523.924  11
   4 -13   6 7141.78 569.290   7
   4 -13   5 1385.71 300.092   7
  -4 -13  -5 1286.27 263.112  11
  -4 -13  -5 961.075 240.262  10
  -4 -13  -4 3664.91 408.182  11
  -4 -13  -4 2969.28 384.918  10
   4 -13   4 3714.50 425.164   7
   4 -13   3 2875.43 387.491   7
  -4 -13  -3 2338.12 356.208  11
  -4 -13  -3 2453.59 346.663  10
  -4 -13  -3 2752.81 321.589   8
   4 -13   3 2889.54 387.105   4
  -4 -13  -2 3645.54 425.660  11
  -4 -13  -2 4345.38 429.522  10
  -4 -13  -2 3806.63 389.553   8
   4 -13   2 3840.19 439.749   4
   4 -13   2 3950.42 438.189   7
  -4 -13  -1 6472.64 548.265  11
  -4 -13  -1 6171.49 483.619  10
  -4 -13  -1 6293.26 510.509   8
   4 -13   1 6487.77 565.030   4
   4 -13   1 6526.94 547.701   7
   4 -13   0 2642.18 367.203   7
  -4 -13   0 2837.26 385.607  11
  -4 -13   0 2339.51 340.334   8
   4 -13   0 2511.71 370.103   4
  -4 -13   1 7600.64 592.444  11
  -4 -13   1 5766.99 501.559   8
   4 -13  -1 7155.50 585.678   4
   4 -13  -1 6148.72 538.138   7
  -4 -13   2 4554.77 470.075  11
  -4 -13   2 4229.72 451.215   8
   4 -13  -2 3988.33 448.367   4
   4 -13  -2 4206.63 452.583   7
   4 -13  -3 2467.71 366.735   7
  -4 -13   3 2401.23 354.701  11
   4 -13  -3 3063.75 399.254   4
  -4 -13   3 2983.11 402.705   8
  -4 -13   4 3529.65 418.444  11
  -4 -13   4 3308.47 425.649   8
   4 -13  -4 3830.94 436.946   4
   4 -13  -4 4058.97 448.850   7
   4 -13  -5 1408.01 299.741   7
  -4 -13   5 1203.88 286.719  11
  -4 -13   5 1233.43 305.033   8
   4 -13  -5 1336.64 279.669   4
  -4 -13   6 8457.94 587.324   8
   4 -13  -6 6714.23 557.117   4
   4 -13  -6 7462.75 580.551   7
  -4 -13   7 982.564 248.400   8
   4 -13  -7 771.236 249.374   7
   4 -13  -7 931.812 251.350   4
  -4 -13   8 3794.39 392.212   8
   4 -13  -8 3083.32 372.217   4
  -4 -13   9 6453.24 479.374   8
   4 -13  -9 7829.47 543.143   4
   4 -13  -9 7087.10 505.707   7
  -4 -13  10 3506.34 354.130   8
   4 -13 -10 3770.57 370.553   4
  -4 -13  11 3974.99 333.354   8
   4 -13 -11 3746.67 347.371   4
  -4 -13  12 751.632 166.825   8
   4 -13 -12 490.936 135.945   4
  -4 -13  13 1251.37 165.039  12
  -4 -13  13 757.947 136.956   8
   4 -13 -13 1035.83 155.981   4
  -4 -13  14 949.785 136.389  12
  -4 -14 -14 1019.30 137.428  10
  -4 -14 -13 554.630 136.199  10
   4 -14  13 507.611 114.583   5
  -4 -14 -12 507.149 105.708   4
  -4 -14 -12 757.757 161.761  10
   4 -14  12 943.536 159.706   5
   4 -14  12 901.233 166.261   7
  -4 -14 -11 87.7865 95.2677   4
  -4 -14 -11 84.9207 127.771  10
   4 -14  11-128.025 132.640   5
   4 -14  11 72.1881 123.871   7
  -4 -14 -10 1110.30 221.746  10
   4 -14  10 1307.71 227.615   7
  -4 -14  -9 1759.70 273.094  10
   4 -14   9 1937.23 276.184   7
  -4 -14  -8 1032.06 233.168  10
   4 -14   8 1431.05 246.059   7
  -4 -14  -7 3175.56 301.189  11
  -4 -14  -7 3193.28 368.587  10
   4 -14   7 4127.16 390.963   7
   4 -14   6 673.405 192.442   7
  -4 -14  -6 649.500 189.316  11
  -4 -14  -6 676.455 213.434  10
  -4 -14  -5 3291.21 342.529  11
  -4 -14  -5 3369.85 371.973  10
   4 -14   5 3468.12 371.003   7
   4 -14   4 343.805 186.524   7
  -4 -14  -4 266.029 160.954  11
  -4 -14  -4 409.738 176.176  10
   4 -14   3 875.014 218.354   7
  -4 -14  -3 692.258 208.980  10
  -4 -14  -3 896.709 233.096  11
  -4 -14  -2 5175.54 467.005  11
  -4 -14  -2 4892.74 418.742  10
  -4 -14  -2 4191.66 371.282   8
   4 -14   2 5291.41 484.594   4
   4 -14   2 4053.90 406.716   7
  -4 -14  -1 8353.63 588.865  11
  -4 -14  -1 7149.62 483.850  10
  -4 -14  -1 8391.93 536.858   8
   4 -14   1 7937.47 598.147   4
   4 -14   1 7653.42 547.278   7
  -4 -14   0 4483.53 450.420  11
  -4 -14   0 4471.35 421.973   8
   4 -14   0 4397.71 461.975   4
   4 -14   0 4148.79 418.369   7
  -4 -14   1 7926.97 580.946  11
  -4 -14   1 7997.45 556.213   8
   4 -14  -1 8919.74 628.485   4
   4 -14  -1 8268.60 572.603   7
   4 -14  -2 5079.52 477.571   4
  -4 -14   2 5129.36 479.660  11
  -4 -14   2 4671.67 446.218   8
   4 -14  -2 5458.07 475.193   7
   4 -14  -3 1202.86 243.373   7
  -4 -14   3 1394.99 292.542  11
  -4 -14   3 851.310 270.758   8
   4 -14  -3 1300.47 271.136   4
   4 -14  -4 16.1623 89.8081   7
  -4 -14   4 292.322 225.078   8
   4 -14  -4 266.325 177.772   4
   4 -14  -5 3339.93 379.193   4
  -4 -14   5 3029.18 390.040   8
   4 -14  -5 3085.38 348.517   7
   4 -14  -6 653.006 176.953   7
  -4 -14   6 758.540 233.207   8
   4 -14  -6 743.988 224.693   4
  -4 -14   7 3440.25 372.499   8
   4 -14  -7 3525.86 374.210   4
  -4 -14   8 963.595 211.583   8
   4 -14  -8 1100.94 227.655   4
  -4 -14   9 1668.90 254.553   8
   4 -14  -9 2372.23 286.992   4
  -4 -14  10 971.230 200.507   8
   4 -14 -10 888.783 181.547   4
  -4 -14  11-66.1349 116.170   8
   4 -14 -11 87.4469 90.8511   4
  -4 -14  12 732.154 134.800   8
   4 -14 -12 841.748 136.036   4
  -4 -15 -12 232.732 83.6548  10
  -4 -15 -11 4166.83 280.953  10
   4 -15  11 4178.44 245.991   5
  -4 -15 -10 619.055 148.085  10
   4 -15  10 766.256 144.235   5
   4 -15  10 632.129 134.414   7
  -4 -15  -9 1893.35 224.394  10
   4 -15   9 1787.81 185.266   8
   4 -15   9 1847.91 213.472   7
  -4 -15  -8 148.656 129.089  10
   4 -15   8 177.180 122.604   7
  -4 -15  -7 463.811 155.658  10
   4 -15   7 507.057 157.053   7
  -4 -15  -6 453.051 153.060  10
   4 -15   6 244.812 119.234   7
   4 -15   5 918.827 183.699   7
  -4 -15  -5 1030.95 193.243  11
  -4 -15  -5 1027.12 196.206  10
   4 -15   4 695.579 171.615   7
  -4 -15  -4 628.614 180.982  11
  -4 -15  -4 378.567 146.613  10
   4 -15   3 586.757 169.141   7
  -4 -15  -3 522.041 181.449  11
  -4 -15  -3 428.284 153.079  10
  -4 -15  -2 4993.36 414.236  11
  -4 -15  -2 4860.59 362.214  10
   4 -15   2 4319.89 382.080   7
  -4 -15  -1 7387.79 502.152  11
  -4 -15  -1 6754.26 429.857   8
   4 -15   1 6397.19 491.794   4
   4 -15   1 6143.36 440.896   7
   4 -15   0 1265.10 214.290   7
  -4 -15   0 1344.88 222.635   8
   4 -15   0 1729.90 279.914   4
  -4 -15   1 6890.22 467.432   8
   4 -15  -1 6972.07 510.619   4
   4 -15  -1 6007.50 433.639   7
  -4 -15   2 4421.27 387.328   8
   4 -15  -2 4945.24 440.218   4
   4 -15  -2 4952.22 384.077   7
   4 -15  -3 820.564 171.549   7
  -4 -15   3 797.696 219.308   8
   4 -15  -3 771.431 210.375   4
  -4 -15   4 380.458 169.008   8
   4 -15  -4 549.662 186.310   4
  -4 -15   5 927.903 215.050   8
   4 -15  -5 789.170 193.698   4
  -4 -15   6 76.6086 157.166   8
   4 -15  -6 335.878 143.041   4
  -4 -15   7 625.349 194.425   8
   4 -15  -7 677.413 169.489   4
  -4 -15   8 199.160 135.596   8
   4 -15  -8 262.951 131.759   4
  -4 -15   9 1766.40 212.580   8
   4 -15  -9 2215.67 235.001   4
  -4 -15  10 414.795 127.870   8
   4 -15 -10 575.588 122.756   4
  -4 -15  11 3233.50 202.732   8
  -4 -16  -8 103.346 85.1534  10
  -4 -16  -7 2524.77 226.675  10
   4 -16   7 2460.46 209.270   8
   4 -16   7 2426.86 205.215   7
  -4 -16  -6 212.087 113.615  10
   4 -16   6 324.395 111.950   7
  -4 -16  -5 3371.68 268.521  10
   4 -16   5 3493.29 269.575   7
   4 -16   4 496.954 129.842   7
   4 -16   3 2238.40 227.295   7
   4 -16   2 117.946 97.9730   7
   4 -16   1-57.8496 78.0659   7
  -4 -16  -1-23.3152 84.6573   8
  -4 -16   0 9.70499 99.4799   8
  -4 -16   1 143.655 120.954   8
  -4 -16   2-19.8483 115.268   8
   4 -16  -2 21.0950 112.952   4
  -4 -16   3 2286.78 256.065   8
   4 -16  -3 2387.93 266.871   4
  -4 -16   4 524.459 158.184   8
   4 -16  -4 822.768 177.527   4
  -4 -16   5 3729.61 299.076   8
   4 -16  -5 4210.78 324.528   4
   4 -16  -6 236.248 123.044   4
  -4 -16   6 167.141 124.206   8
  -4 -16   7 2550.76 230.558   8
   4 -16  -7 2627.93 235.506   4
   4 -16  -8 217.340 84.2218   4
  -4 -16   8-73.9744 93.2470   8
  -4 -16   9 2105.02 168.083   8
   4 -17   4 1487.84 167.617   8
  -4 -17   1 1243.59 135.355   8
  -4 -17   2 906.562 127.843   8
  -4 -17   3 107.362 77.4298   8
  -4 -17   4 1052.21 137.975   8
  -4 -17   5 2596.14 183.139   8
  -5   0   0 7.65556 206.494   2
  -5   0  -1 58031.4 1785.36   2
  -5   0   1 55846.2 1762.21   2
  -5   0  -2 8977.51 718.438   2
  -5   0   2 9236.53 725.966   2
  -5   0  -3 12012.0 837.253   2
   5   0   3 11204.8 625.215  14
  -5   0   3 11360.6 816.353   2
   5   0   4 11981.3 706.227  14
  -5   0  -4 12850.1 867.027   2
  -5   0   4 12723.5 882.625   2
   5   0   5 145676. 2644.90  14
  -5   0  -5 146679. 2932.57   2
  -5   0   5 149378. 3043.56   2
  -5   0  -6 118.202 194.512   2
  -5   0   6 182.122 196.105   2
   5   0   6 53.3493 170.855  14
  -5   0  -7 249.898 185.551   2
  -5   0   7 52.7039 168.618   2
   5   0   7-54.3376 186.174  14
  -5   0  -8 588.145 291.803   2
  -5   0   8 204.439 176.085   2
   5   0   8 289.788 184.012  14
  -5   0   9 558.274 253.244   2
   5   0   9-118.778 209.923  14
   5   0  10 13837.3 1130.14  14
  -5   0  10 14543.7 1073.77   2
  -5   0  11-243.842 161.960   2
  -5   0  11 478.883 216.182   1
  -5   0 -11 422.273 211.386   9
   5   0  11 447.942 199.679   6
   5   0  11-2.77459 263.541  14
  -5   0  12 95.3473 190.931  12
  -5   0 -12 69.2758 171.983   9
  -5   0  12 92.0880 176.229   1
   5   0  12 77.2131 180.745   6
   5   0  12-314.822 326.463  14
  -5   0  13 2577.07 371.853  12
   5   0  13 3275.36 400.413   6
  -5   0  13 2634.82 402.682   1
   5   0  13 2026.78 557.250  14
  -5   0  14 90.1923 178.681  12
  -5   0  14-133.175 236.113   1
   5   0  14-0.60497 168.536   6
  -5   0  15 355.154 210.148   1
   5   0  15 727.344 244.792   6
   5   0  16 5775.26 540.021   6
  -5   0  16 5566.00 561.584   1
  -5   0  17 257.195 187.792   1
   5   0  17 206.286 195.456   6
  -5   0  18 3414.04 429.901   1
   5   0  18 3488.30 408.783   6
  -5   0  19 242.930 186.927   1
   5   0  19 191.825 151.630   6
  -5   0  20 4679.42 437.291   1
   5   0  20 4034.38 368.035   6
  -5   0  21 4223.97 369.581   1
   5   0  21 4141.55 340.285   6
  -5   0  22 10211.2 476.152   1
   5   0  22 10312.8 445.328   6
  -5   1  22 647.967 145.188   1
   5  -1  22 590.850 135.526   6
  -5   1  21 145.648 123.489   1
   5  -1  21 124.283 118.456   6
  -5   1  20 3595.63 375.306   1
   5  -1  20 2754.36 307.214   6
   5  -1  19 1743.48 275.789   6
  -5   1  19 1927.66 318.605   1
   5  -1  18 3279.82 389.543   6
  -5   1  18 3347.35 424.634   1
   5  -1  17 2916.18 384.349   6
  -5   1  17 2287.24 389.910   1
  -5   1  16 8824.30 688.642   1
   5  -1  16 8802.05 641.409   6
  -5   1  15 3440.91 454.710   1
   5  -1  15 3315.57 426.557   6
  -5   1  14 10257.0 745.818   1
   5  -1  14 11137.3 711.542   6
  -5   1  13 14541.2 876.735   1
   5  -1  13 14507.6 795.796   6
   5  -1  12 3128.60 387.525   6
  -5   1  12 2535.53 387.600   1
  -5   1  12 4102.48 607.218   2
  -5  -1 -12 3204.24 411.914   9
   5  -1  12 3428.48 645.900  14
  -5   1  11 26366.9 1112.19   1
   5  -1  11 28842.1 1060.04   6
  -5  -1 -11 28918.5 1094.46   9
   5  -1  11 26082.2 1625.74  14
  -5   1  11 27213.3 1536.42   2
   5  -1  10 13020.4 1096.95  14
  -5   1  10 13003.5 1047.58   2
   5  -1   9 5775.15 714.191  14
  -5   1   9 5931.33 716.359   2
  -5   1   8 1561.87 395.577   2
  -5  -1  -8 2046.32 435.861   2
   5  -1   8 2222.83 439.404  14
  -5  -1  -7 46974.0 1804.66   2
   5  -1   7 45711.9 1698.51  14
  -5   1   7 47310.7 1854.77   2
   5  -1   6 27718.6 1225.18  14
  -5   1   6 28970.7 1408.41   2
  -5  -1  -5 46373.0 1704.47   2
   5  -1   5 41005.8 1379.64  14
  -5   1   5 46119.3 1720.87   2
  -5   1   4 42554.4 1614.46   2
  -5  -1  -4 43335.3 1617.51   2
   5  -1   4 41562.5 1257.22  14
  -5   1   3 23221.7 1169.44   2
  -5  -1  -3 23513.5 1180.72   2
  -5   1   2 21746.9 1116.79   2
  -5  -1  -2 20548.1 1101.82   2
  -5  -1  -1 39222.7 1492.13   2
  -5   1   1 38852.2 1467.94   2
  -5   1   0 36685.6 1414.31   2
  -5  -1   0 35257.2 1410.03   2
  -5  -1   1 40856.3 1512.33   2
  -5   1  -1 40146.8 1476.54   2
   5   1   1 37374.9 1019.87  14
  -5   1  -2 19949.4 1054.12   2
  -5  -1   2 19743.8 1066.65   2
   5   1   2 19155.0 807.200  14
  -5   1  -3 24165.3 1153.52   2
  -5  -1   3 24990.1 1202.50   2
   5   1   3 22654.5 948.138  14
  -5   1  -4 42948.3 1539.39   2
  -5  -1   4 41047.7 1559.39   2
   5   1   4 40130.1 1351.42  14
   5   1   5 44504.5 1514.78  14
  -5   1  -5 43979.4 1564.93   2
  -5  -1   5 44949.0 1663.35   2
  -5   1  -6 30880.1 1340.39   2
  -5  -1   6 29122.8 1361.93   2
   5   1   6 32134.6 1361.03  14
  -5   1  -7 48945.1 1704.25   2
  -5  -1   7 44024.9 1704.29   2
   5   1   7 47616.3 1773.78  14
  -5   1  -8 2289.98 410.207   2
  -5  -1   8 2007.97 386.149   2
   5   1   8 1809.59 390.035  14
  -5  -1   9 6082.74 663.533   2
   5   1   9 7259.06 794.484  14
  -5  -1  10 13432.8 971.068   2
   5   1  10 13761.0 1134.86  14
  -5  -1  11 26556.6 1102.94   1
   5   1  11 25203.1 1575.75  14
  -5  -1  12 2495.48 360.978  12
   5   1  12 3024.43 385.613   6
  -5   1 -12 3550.71 417.733   9
  -5  -1  12 2894.14 419.779   1
   5   1  12 2403.71 546.806  14
  -5  -1  13 14717.6 855.982  12
  -5  -1  13 14009.9 850.349   1
  -5   1 -13 14726.8 800.896   9
   5   1  13 13935.1 1318.46  14
   5   1  13 15193.2 816.083   6
  -5  -1  14 10556.6 755.956   1
  -5  -1  14 11875.2 725.344  12
   5   1  14 11208.7 723.375   6
   5   1  15 3970.08 453.441   6
  -5  -1  15 3733.41 470.742   1
  -5  -1  15 3924.14 427.258  12
  -5  -1  16 7716.49 574.404  12
  -5  -1  16 8150.91 656.536   1
   5   1  16 8786.14 641.174   6
  -5  -1  17 2604.28 340.355  12
  -5  -1  17 1909.69 352.595   1
   5   1  17 2645.45 387.860   6
  -5  -1  18 3482.05 438.582   1
   5   1  18 3082.22 390.394   6
   5   1  19 1758.86 299.003   6
  -5  -1  19 1555.28 302.328   1
   5   1  20 3136.26 334.731   6
  -5  -1  20 2893.72 348.888   1
   5   1  21 170.258 133.670   6
  -5  -1  21 149.513 133.423   1
  -5  -1  22 675.606 156.056   1
   5   1  22 653.782 142.357   6
   5  -2  22 446.167 116.577   6
  -5   2  22 685.909 145.544   1
  -5   2  21 4160.52 351.494   1
   5  -2  21 3649.47 304.836   6
  -5  -2 -21 3122.49 264.725  10
   5  -2  20 591.395 188.104   6
  -5   2  20 748.814 210.232   1
   5  -2  19 544.726 191.067   6
  -5   2  19 611.371 219.642   1
   5  -2  18 506.941 221.994   6
  -5   2  18 795.808 258.078   1
  -5   2  17 20717.3 1003.96   1
   5  -2  17 19844.2 902.006   6
   5  -2  16 527.640 225.275   6
  -5   2  16 702.198 269.931   1
  -5   2  15 3727.11 473.041   1
   5  -2  15 3576.42 431.315   6
  -5   2  14 929.800 293.681   1
   5  -2  14 851.896 249.088   6
  -5   2  13 13529.9 849.812   1
   5  -2  13 14572.1 804.402   6
   5  -2  13 11607.9 1237.74  14
  -5   2  12 2198.57 369.637   1
  -5   2  12 2765.95 511.891   2
   5  -2  12 2706.96 362.787   6
   5  -2  12 2935.98 617.274  14
  -5   2  11 4303.58 479.084   1
   5  -2  11 4924.23 465.023   6
  -5  -2 -11 5191.40 481.579   9
  -5   2  11 3768.78 642.064   2
   5  -2  11 4780.04 718.373  14
   5  -2  10 7107.50 817.900  14
  -5   2  10 7718.49 855.565   2
  -5   2   9 399.005 238.874   2
   5  -2   9 66.1068 230.262  14
  -5   2   8 2584.00 483.600   2
   5  -2   8 3319.26 513.618  14
  -5  -2  -7 3686.91 560.854   2
  -5   2   7 4207.10 577.206   2
   5  -2   7 3791.56 529.125  14
  -5  -2  -6 14672.7 1024.98   2
   5  -2   6 12435.2 832.894  14
  -5   2   6 13646.1 1002.95   2
  -5  -2  -5 65178.8 2088.10   2
  -5   2   5 66521.0 2114.88   2
  -5  -2  -4 8562.91 755.036   2
  -5   2   4 9322.38 788.178   2
  -5  -2  -3 48999.8 1751.24   2
  -5   2   3 47823.2 1702.06   2
  -5   2   2 14830.6 945.196   2
  -5  -2  -2 15426.4 975.488   2
  -5   2   1 53579.4 1739.98   2
  -5  -2  -1 51018.7 1730.70   2
  -5  -2   0 1675.44 349.755   2
  -5   2   0 1831.57 358.040   2
   5   2   0 1953.67 257.389  14
  -5  -2   1 54719.1 1773.17   2
   5   2   1 53160.5 1342.09  14
  -5   2  -1 52623.4 1688.23   2
  -5  -2   2 14627.6 932.050   2
  -5   2  -2 13884.7 874.163   2
   5   2   2 15746.0 779.272  14
  -5  -2   3 47217.5 1664.64   2
  -5   2  -3 49191.0 1629.52   2
   5   2   3 49686.7 1462.75  14
  -5   2  -4 8376.69 692.842   2
  -5  -2   4 8292.57 723.633   2
   5   2   4 8899.95 675.902  14
  -5   2  -5 69580.9 1948.37   2
  -5  -2   5 67251.2 2036.60   2
   5   2   6 13365.0 930.195  14
  -5   2  -6 12626.2 837.500   2
  -5  -2   6 13957.5 950.661   2
  -5  -2   7 3654.27 505.789   2
   5   2   7 3532.76 515.062  14
  -5   2  -7 3701.03 478.389   2
  -5  -2   8 3148.94 483.942   2
   5   2   8 3484.63 553.366  14
   5   2   9 246.456 223.719  14
  -5  -2   9 840.664 260.552   2
   5   2  10 7777.05 885.191  14
  -5  -2  11 4418.10 461.670  12
   5   2  11 5321.50 762.081  14
   5   2  11 5226.25 470.088   6
  -5  -2  11 5201.85 502.987   1
  -5   2 -11 4948.27 463.646   9
  -5  -2  12 2495.75 363.437  12
  -5   2 -12 2026.91 332.837   9
   5   2  12 2818.52 365.615   6
  -5  -2  12 3031.57 425.962   1
   5   2  12 2394.94 587.217  14
  -5  -2  13 13020.9 816.241   1
  -5  -2  13 13767.5 808.526  12
  -5   2 -13 14188.9 780.747   9
   5   2  13 14159.0 781.416   6
   5   2  13 15555.6 1393.96  14
  -5  -2  14 998.420 277.301  12
   5   2  14 1242.00 289.830   6
  -5  -2  14 1244.47 302.547   1
  -5  -2  15 3881.74 484.396   1
  -5  -2  15 3822.79 443.499  12
   5   2  15 3602.46 446.329   6
  -5  -2  16 713.613 245.787  12
   5   2  16 469.557 213.051   6
  -5  -2  16 572.564 254.623   1
  -5  -2  17 19510.3 884.260  12
   5   2  17 20729.2 936.962   6
  -5  -2  17 21388.1 1008.29   1
  -5  -2  18 723.457 240.052   1
  -5  -2  18 882.497 220.525  12
   5   2  18 726.834 244.217   6
  -5  -2  19 403.301 207.313   1
   5   2  19 744.312 219.710   6
  -5  -2  19 554.859 169.532  12
   5   2  20 1044.81 225.678   6
  -5  -2  20 698.812 202.183   1
  -5  -2  21 3802.66 335.519   1
   5   2  21 3981.73 332.304   6
  -5  -2  22 642.700 148.499   1
   5   2  22 746.819 145.108   6
   5  -3  22 2140.31 175.002   6
  -5   3  22 2521.84 222.256   1
  -5   3  21 621.225 158.460   1
  -5  -3 -21 527.504 130.280  10
   5  -3  21 706.035 149.049   6
  -5   3  20 380.991 166.075   1
   5  -3  20 348.115 143.773   6
  -5   3  19 411.511 181.753   1
   5  -3  19 290.119 158.389   6
  -5   3  18 4042.07 442.384   1
   5  -3  18 4044.38 409.324   6
  -5   3  17 5114.44 515.044   1
  -5   3  17 5619.58 466.335   6
   5  -3  17 5221.86 481.902   6
  -5   3  16 1558.83 280.590   6
   5  -3  16 2346.00 352.211   6
  -5   3  16 1906.97 368.959   1
  -5   3  15 2419.74 365.331   6
   5  -3  15 2144.33 349.565   6
  -5   3  15 2527.37 407.885   1
  -5   3  14 1559.68 311.136   6
   5  -3  14 1832.98 326.398   6
  -5   3  14 1970.87 370.694   1
  -5   3  13 9473.33 718.495   1
  -5   3  13 7544.31 601.571   6
   5  -3  13 9141.06 644.813   6
  -5   3  13 7791.69 883.520   2
  -5   3  12 13939.4 859.072   1
   5  -3  12 14200.0 777.965   6
  -5   3  12 13298.4 784.773   6
  -5   3  12 12817.1 1154.53   2
  -5   3  11 15314.6 825.587   6
  -5   3  11 16436.4 906.902   1
   5  -3  11 16694.7 828.677   6
  -5  -3 -11 16155.2 858.506   9
   5  -3  11 15673.9 1311.16  14
  -5   3  11 16550.9 1276.96   2
   5  -3  10 8041.71 901.340  14
  -5   3  10 8669.83 926.435   2
   5  -3   9 10365.5 970.996  14
  -5   3   9 11791.7 1048.70   2
  -5   3   8 18628.8 1281.31   2
   5  -3   8 17920.8 1182.27  14
  -5   3   7 7065.20 765.586   2
   5  -3   7 7250.59 722.292  14
  -5  -3  -6 1441.19 404.626   2
  -5   3   6 1216.10 345.741   2
  -5  -3  -5 24900.6 1348.11   2
  -5   3   5 23803.9 1318.44   2
  -5  -3  -4 13497.0 981.383   2
  -5   3   4 13325.8 958.971   2
  -5  -3  -3 9753.49 814.445   2
  -5   3   3 9927.07 810.692   2
  -5  -3  -2 7331.99 701.609   2
   5   3  -2 7530.17 534.554  14
  -5   3   2 7095.43 678.038   2
  -5  -3  -1 12952.7 912.263   2
   5   3  -1 13131.6 704.513  14
  -5   3   1 12161.3 861.878   2
  -5  -3   0 24731.8 1227.65   2
   5   3   0 24455.6 982.068  14
  -5   3   0 23625.0 1169.71   2
  -5  -3   1 11133.5 827.630   2
   5   3   1 12953.1 738.041  14
  -5   3  -1 13622.5 876.804   2
  -5  -3   2 7411.95 681.670   2
   5   3   2 7177.77 572.148  14
  -5   3  -2 7942.10 668.265   2
  -5  -3   3 10158.4 789.516   2
  -5   3  -3 9977.31 750.143   2
   5   3   3 8485.60 654.446  14
  -5  -3   4 13354.6 917.191   2
  -5   3  -4 13185.5 852.769   2
   5   3   4 13475.3 864.495  14
  -5   3  -5 23859.9 1131.05   2
  -5  -3   5 25124.3 1260.41   2
   5   3   5 24231.6 1213.83  14
  -5   3  -6 1081.83 267.867   2
  -5  -3   6 1762.92 369.110   2
   5   3   6 1535.44 362.025  14
   5   3   7 7604.89 778.460  14
  -5  -3   7 6254.46 652.072   2
  -5  -3   8 19234.7 1136.24   2
   5   3   8 19625.4 1283.01  14
   5   3   9 11426.6 1037.44  14
   5   3  10 8688.24 927.549  14
   5   3  11 18065.4 1396.90  14
  -5  -3  11 17061.9 892.332  12
   5   3  11 17218.9 815.262   6
  -5  -3  11 17077.9 877.378   1
  -5  -3  12 12493.5 779.655  12
   5   3  12 13416.5 740.974   6
  -5  -3  12 13449.0 802.527   1
  -5   3 -12 14476.6 768.416   9
   5   3  12 12869.3 1220.42  14
   5   3  13 8926.58 622.312   6
  -5  -3  13 9819.18 713.716   1
  -5  -3  13 9490.36 698.029  12
  -5  -3  14 1640.29 325.641  12
   5   3  14 1524.66 306.607   6
  -5  -3  14 1978.28 353.592   1
  -5  -3  15 2278.31 361.939  12
   5   3  15 2646.40 371.750   6
  -5  -3  15 2681.60 398.321   1
  -5  -3  16 2196.57 349.631  12
   5   3  16 2038.48 351.234   6
  -5  -3  16 2315.36 356.183   1
  -5  -3  17 4910.87 471.573  12
   5   3  17 5524.66 501.326   6
  -5  -3  17 4488.42 484.656   1
  -5  -3  18 4309.13 418.185  12
   5   3  18 4355.70 436.038   6
  -5  -3  18 4142.38 438.662   1
  -5  -3  19 269.211 172.708   1
  -5  -3  19 428.413 168.466  12
   5   3  19 567.062 204.163   6
   5   3  20 448.757 164.551   6
  -5  -3  20 459.177 134.360  12
  -5  -3  20 582.979 183.832   1
   5   3  21 693.191 165.818   6
  -5  -3  21 712.982 168.918   1
  -5  -3  22 2639.99 220.744   1
   5   3  22 2229.56 210.473   6
   5  -4  21 843.973 138.897  12
  -5  -4 -21 918.670 153.314  10
   5  -4  21 845.899 142.007   6
  -5   4  21 1003.89 167.984   1
   5  -4  20 3889.33 313.265   6
  -5  -4 -20 3760.33 335.299  10
  -5   4  20 3638.81 332.322   1
  -5   4  19 879.503 176.881   6
   5  -4  19 710.718 181.743   6
  -5   4  19 474.608 182.952   1
   5  -4  18 2604.59 321.040   6
  -5   4  18 2482.53 298.401   6
  -5   4  18 2292.43 321.818   1
  -5   4  17 909.305 233.614   6
  -5   4  17 751.176 240.100   1
   5  -4  17 805.103 234.518   6
  -5   4  16 6605.03 539.785   6
   5  -4  16 7372.57 566.660   6
  -5   4  16 6746.08 590.097   1
  -5   4  15 567.229 237.943   6
   5  -4  15 772.642 247.760   6
  -5   4  15 858.685 284.017   1
  -5   4  14 1346.05 313.701   6
   5  -4  14 1885.04 333.129   6
  -5   4  14 1729.48 361.749   1
   5  -4  14 2141.34 328.755   7
   5  -4  13 3092.02 398.308   6
  -5   4  13 3077.58 415.366   6
  -5   4  13 2565.03 417.014   1
   5  -4  13 3028.36 375.342   7
   5  -4  12 3335.11 411.727   6
  -5   4  12 2414.57 375.378   6
  -5   4  12 3271.58 615.063   2
  -5   4  12 2723.24 420.256   1
   5  -4  12 2457.08 332.808   7
  -5   4  11 10000.2 1017.70   2
  -5   4  11 10337.9 743.657   1
  -5   4  11 9555.21 674.409   6
   5  -4  11 10829.5 653.054   7
  -5  -4 -10 2632.40 369.588   9
  -5   4  10 3081.31 403.839   6
  -5   4  10 3587.21 638.906   2
  -5   4  10 2853.15 407.212   1
  -5   4   9 2499.22 512.559   2
  -5   4   8 10772.3 1006.90   2
  -5   4   7 7802.46 832.536   2
  -5   4   6 5701.51 700.620   2
  -5   4   5 18878.9 1212.98   2
  -5  -4  -5 20807.7 1286.58   2
  -5  -4  -4 23105.7 1330.12   2
   5   4  -4 23421.4 1100.37  14
  -5   4   4 24257.9 1332.75   2
  -5  -4  -3 27487.5 1408.70   2
   5   4  -3 28814.5 1206.90  14
  -5   4   3 26880.3 1363.89   2
  -5  -4  -2 42.8970 154.502   2
  -5   4   2 38.8214 187.039   2
   5   4  -2 252.288 134.814  14
  -5  -4  -1 25017.6 1292.12   2
   5   4  -1 25133.7 1107.08  14
  -5   4   1 24075.8 1231.66   2
  -5   4   0 19297.2 1079.63   2
  -5  -4   0 20284.0 1149.62   2
   5   4   0 17794.4 937.670  14
  -5  -4   1 26750.2 1308.61   2
   5   4   1 25479.8 1132.00  14
  -5   4  -1 26094.2 1231.57   2
  -5  -4   2 129.055 157.356   2
  -5   4  -2 186.265 181.096   2
   5   4   2 179.039 152.390  14
  -5  -4   3 29231.4 1360.45   2
  -5   4  -3 29416.4 1281.19   2
   5   4   3 29780.2 1289.41  14
  -5   4  -4 25408.6 1180.87   2
   5   4   4 23573.7 1199.69  14
   5   4   5 18622.1 1111.33  14
  -5  -4   5 18589.6 1101.33   2
  -5   4  -5 17921.8 985.519   2
  -5  -4   6 4593.46 560.772   2
   5   4   6 5598.99 655.228  14
  -5  -4   7 8255.05 743.214   2
   5   4   7 6836.71 771.139  14
   5   4   8 11063.5 1002.02  14
   5   4   9 1589.14 492.414  14
  -5  -4  10 2561.00 391.977  12
  -5  -4  10 2379.88 282.741   8
   5   4  10 2204.49 531.307  14
  -5  -4  11 10144.6 717.006  12
   5   4  11 10468.4 627.855   6
  -5  -4  11 10520.3 684.756   1
  -5  -4  11 9073.65 514.587   8
   5   4  11 10152.0 1074.06  14
  -5  -4  12 3196.46 440.388  12
   5   4  12 2671.29 357.110   6
  -5  -4  12 1793.36 284.793   8
   5   4  12 2699.99 639.539  14
  -5  -4  12 3006.11 400.986   1
  -5  -4  13 2677.15 399.420  12
   5   4  13 3219.35 400.345   6
  -5  -4  13 3205.03 412.892   1
  -5  -4  14 1592.42 337.139  12
   5   4  14 1258.75 273.899   6
  -5  -4  14 1693.02 334.993   1
  -5  -4  15 1047.51 278.661  12
   5   4  15 667.671 243.790   6
  -5  -4  15 788.272 244.711   1
  -5  -4  16 6000.51 541.352  12
   5   4  16 6834.41 548.782   6
  -5  -4  16 6706.84 565.892   1
  -5  -4  17 738.553 239.940  12
  -5  -4  17 874.881 239.133   1
   5   4  17 675.040 227.784   6
  -5  -4  18 2603.72 338.907  12
   5   4  18 2716.36 339.745   6
  -5  -4  18 2723.79 344.439   1
  -5  -4  19 589.450 185.403   1
  -5  -4  19 578.171 178.422  12
   5   4  19 543.153 185.682   6
  -5  -4  20 4246.83 337.237  12
   5   4  20 4201.33 354.239   6
  -5  -4  20 3489.81 316.087   1
   5   4  21 801.261 152.044   6
  -5  -4  21 712.944 126.398  12
  -5  -4  21 1068.85 170.989   1
   5   4  22 3131.41 225.599   6
  -5  -5 -21-154.319 79.3812  10
  -5   5  21-1.57419 64.9749   1
  -5  -5 -20 3748.26 313.915  10
   5  -5  20 3635.22 274.930   6
  -5   5  20 3898.01 310.375   1
  -5   5  19 602.149 176.009   1
  -5   5  19 849.517 185.793   6
  -5  -5 -19 1024.75 223.280  10
   5  -5  19 793.414 175.433   6
  -5   5  18 9100.90 547.951   6
   5  -5  18 8593.43 517.858   6
  -5   5  18 7978.67 546.953   1
  -5   5  17 3993.36 433.206   1
  -5   5  17 3494.29 387.846   6
   5  -5  17 4449.96 423.660   6
  -5   5  16 6486.30 568.340   1
  -5   5  16 6324.64 540.160   6
   5  -5  16 5414.02 474.518   6
  -5   5  15 6715.16 606.501   1
   5  -5  15 6379.89 537.838   6
  -5   5  15 6085.00 548.045   6
   5  -5  15 6516.62 526.720   7
  -5   5  14 9266.43 719.979   1
  -5   5  14 9201.02 691.833   6
  -5  -5 -14 9499.34 633.847  11
   5  -5  14 9699.11 658.967   6
   5  -5  14 9285.99 629.766   7
  -5   5  13 12401.8 829.946   1
  -5   5  13 13573.5 835.265   6
   5  -5  13 13458.1 769.290   6
   5  -5  13 14183.5 784.954   7
  -5   5  12 213.597 225.344   6
  -5   5  12 252.865 210.992   1
  -5   5  12 376.008 284.059   2
   5  -5  12-7.00891 177.373   6
   5  -5  12 330.623 198.445   7
  -5   5  11 9959.09 1035.56   2
  -5   5  11 9718.19 707.164   6
  -5   5  11 8939.48 697.813   1
   5  -5  11 8805.35 608.728   7
  -5   5  10 8421.14 943.194   2
  -5   5  10 7681.92 641.087   1
  -5   5  10 7134.75 594.605   6
   5  -5  10 7147.28 550.117   7
  -5   5   9 1111.48 273.619   1
  -5   5   9 999.338 250.497   6
  -5   5   9 803.562 315.480   2
  -5   5   8 3829.57 615.339   2
  -5   5   7 5203.75 734.052   2
  -5   5   6 23558.1 1446.10   2
  -5   5   5 2968.02 538.768   2
  -5   5   4 9915.95 887.822   2
  -5  -5  -4 9467.94 905.654   2
   5   5  -4 9422.61 803.908  14
  -5   5   3 4271.90 576.797   2
  -5  -5  -3 4474.60 616.685   2
   5   5  -3 4927.84 578.742  14
  -5  -5  -2 4246.18 588.422   2
   5   5  -2 3862.36 512.176  14
  -5   5   2 4490.33 571.410   2
  -5  -5  -1 5251.57 637.217   2
   5   5  -1 4459.58 520.827  14
  -5   5   1 4902.42 593.599   2
  -5  -5   0 14553.0 1012.95   2
   5   5   0 13837.0 906.883  14
  -5   5   0 13362.8 937.209   2
  -5  -5   1 3994.97 547.655   2
   5   5   1 5327.34 576.347  14
  -5   5  -1 4591.72 541.773   2
  -5  -5   2 4169.51 545.047   2
   5   5   2 3762.23 499.154  14
  -5   5  -2 3554.53 477.149   2
  -5  -5   3 3799.46 522.987   2
   5   5   3 4611.35 555.366  14
  -5   5  -3 4086.47 492.240   2
  -5  -5   4 9400.55 802.104   2
  -5   5  -4 8549.34 700.439   2
   5   5   4 9698.93 816.573  14
  -5  -5   5 3244.20 489.787   2
   5   5   5 3890.46 556.951  14
  -5  -5   6 25915.3 1319.46   2
   5   5   6 25209.2 1408.09  14
   5   5   7 5777.59 721.787  14
   5   5   8 4097.91 679.881  14
  -5  -5   9 1490.65 302.014  12
  -5  -5   9 1393.90 269.604   8
   5   5   9 1051.98 443.314  14
  -5  -5  10 7445.80 612.851  12
  -5  -5  10 6080.48 461.427   8
   5   5  10 7629.38 963.029  14
   5   5  11 8949.10 589.030   6
  -5  -5  11 9194.21 695.364  12
  -5  -5  11 7600.42 492.842   8
   5   5  11 8551.23 1041.88  14
  -5  -5  12 97.8706 192.967  12
   5   5  12 264.792 176.919   6
  -5  -5  12 355.073 171.222   8
   5   5  12 99.3683 242.272  14
  -5  -5  12 280.837 214.318   1
  -5  -5  13 13170.8 827.924  12
   5   5  13 13435.5 735.686   6
  -5  -5  13 14520.0 811.638   1
  -5  -5  14 9276.35 692.089  12
   5   5  14 8461.72 598.443   6
  -5  -5  14 8817.45 645.524   1
   5   5  15 5945.65 513.814   6
  -5  -5  15 6157.36 538.114   1
  -5  -5  15 5808.37 547.972  12
  -5  -5  16 5624.00 528.942  12
   5   5  16 6625.51 528.979   6
  -5  -5  16 6236.00 524.251   1
   5   5  17 4059.93 409.692   6
  -5  -5  17 4530.74 448.477  12
  -5  -5  17 3595.20 383.067   1
  -5  -5  18 8195.99 549.384  12
   5   5  18 8577.86 544.477   6
  -5  -5  18 7568.74 513.156   1
  -5  -5  19 902.340 216.761  12
   5   5  19 706.131 191.959   6
  -5  -5  19 822.013 189.982   1
  -5  -5  20 3660.82 297.955   1
   5   5  20 3845.04 317.763   6
  -5  -5  20 4068.96 319.412  12
  -5  -5  21 272.360 90.1867  12
   5   5  21 80.5725 98.0576   6
  -5  -5  21 268.267 96.4150   1
  -5  -6 -20 853.975 160.754  10
   5  -6  20 895.360 127.426   6
  -5   6  20 798.660 140.823   1
  -5   6  19 1664.93 226.302   6
  -5  -6 -19 1546.82 242.256  10
   5  -6  19 1202.48 177.147   6
  -5   6  19 1328.68 205.429   1
  -5   6  18 5404.27 423.738   6
   5  -6  18 4773.70 364.579   6
  -5  -6 -18 4774.29 440.762  10
  -5   6  18 5389.28 423.804   1
  -5   6  17 5141.48 456.301   6
  -5  -6 -17 5612.62 494.324  10
   5  -6  17 5471.66 420.841   6
  -5   6  17 5407.33 462.167   1
  -5   6  16 17727.8 869.369   6
   5  -6  16 19027.7 820.030   6
  -5   6  16 18461.4 894.171   1
  -5   6  15 1467.87 306.239   1
  -5   6  15 1884.82 346.856   6
   5  -6  15 1412.02 285.298   6
   5  -6  15 1954.92 319.134   7
  -5   6  14 3833.89 459.355   1
  -5  -6 -14 4042.32 419.411  11
   5  -6  14 4226.93 447.041   6
  -5   6  14 3659.86 454.344   6
   5  -6  14 4310.26 449.891   7
  -5   6  13 804.428 253.025   1
  -5  -6 -13 435.010 196.592  11
  -5   6  13 661.302 247.689   6
   5  -6  13 802.991 259.442   6
   5  -6  13 609.462 233.105   7
  -5   6  12 10883.1 762.482   1
  -5   6  12 10354.5 745.631   6
   5  -6  12 11249.2 699.948   6
  -5  -6 -12 11363.9 718.854  11
   5  -6  12 12442.3 752.384   7
  -5   6  11 3725.24 474.392   6
  -5   6  11 2839.22 414.522   1
  -5  -6 -11 3162.17 408.951  11
  -5   6  11 3524.50 671.188   2
   5  -6  11 4346.38 457.450   7
  -5   6  10 6523.06 590.761   6
  -5  -6 -10 6544.40 567.499  11
  -5   6  10 6755.23 877.324   2
   5  -6  10 6000.09 517.071   7
  -5   6  10 6509.23 592.883   1
  -5   6   9 3141.49 427.719   1
  -5  -6  -9 2866.45 385.719  11
  -5   6   9 2931.48 405.313   6
  -5   6   9 4223.14 686.579   2
   5  -6   9 3271.07 396.660   7
  -5   6   8 15276.1 1286.94   2
  -5  -6  -8 16602.9 845.674   3
  -5   6   8 15111.1 839.896   6
  -5  -6  -8 16408.8 861.945  11
   5  -6   8 16247.3 810.787   7
  -5   6   8 16548.6 909.111   1
  -5   6   7 12117.4 1106.06   2
  -5   6   6 2345.41 506.469   2
  -5   6   5 3897.01 634.341   2
  -5   6   4 1607.44 405.997   2
   5   6  -4 1554.84 399.323  14
  -5   6   3 7385.77 798.446   2
   5   6  -3 7537.50 760.027  14
  -5  -6  -2 13922.2 1083.66   2
   5   6  -2 14338.8 1018.74  14
  -5   6   2 12109.5 977.303   2
  -5  -6  -1 2880.47 496.011   2
  -5   6   1 3158.53 510.186   2
   5   6  -1 3348.10 509.213  14
  -5  -6   0 34233.4 1632.18   2
   5   6   0 34253.6 1546.26  14
  -5   6   0 34126.3 1534.37   2
  -5  -6   1 3496.67 541.534   2
   5   6   1 3163.45 492.977  14
  -5   6  -1 3974.57 520.659   2
  -5  -6   2 12049.5 951.269   2
   5   6   2 12808.4 963.071  14
  -5   6  -2 12258.0 880.535   2
  -5  -6   3 6772.83 729.646   2
   5   6   3 7602.47 767.666  14
  -5   6  -3 7392.82 668.867   2
  -5  -6   4 1979.77 436.090   2
   5   6   4 1429.84 391.700  14
   5   6   5 3453.35 551.728  14
  -5  -6   5 3569.95 523.369   2
   5   6   6 2824.37 562.675  14
   5   6   7 10900.4 1032.14  14
  -5  -6   8 14644.7 824.475  12
  -5  -6   8 14801.4 728.911   8
   5   6   8 16063.4 1287.91  14
  -5  -6   9 2980.95 394.846  12
  -5  -6   9 2871.49 339.266   8
  -5  -6  10 5575.90 541.850  12
  -5  -6  10 5605.43 462.066   8
   5   6  10 6730.58 931.843  14
  -5  -6  11 2816.85 417.937  12
  -5  -6  11 3483.98 371.169   8
   5   6  11 3605.44 717.991  14
  -5  -6  12 11533.6 778.609  12
   5   6  12 11282.3 655.991   6
  -5  -6  12 10087.6 575.227   8
  -5  -6  13 581.132 260.721  12
   5   6  13 724.757 225.932   6
  -5  -6  13 1039.87 217.955   8
  -5  -6  14 5327.90 536.695  12
   5   6  14 4040.41 412.726   6
  -5  -6  15 1855.41 333.502  12
  -5  -6  15 1600.06 306.667   1
   5   6  15 1714.96 294.278   6
   5   6  16 17407.2 797.843   6
  -5  -6  16 16371.5 777.043   1
  -5  -6  16 18489.9 901.701  12
  -5  -6  17 6111.80 502.474  12
   5   6  17 5332.93 434.621   6
  -5  -6  17 5487.64 439.653   1
  -5  -6  18 4980.34 420.836  12
  -5  -6  18 4646.98 376.867   1
   5   6  18 4677.77 381.421   6
  -5  -6  19 1671.89 246.468  12
   5   6  19 1430.86 216.062   6
  -5  -6  19 1660.68 215.765   1
  -5  -6  20 1008.38 175.618  12
   5   6  20 759.028 150.022   6
  -5  -6  20 718.702 125.004   1
   5  -7  20 760.068 141.894  12
  -5  -7 -20 148.592 93.0470  10
  -5  -7 -19 3263.22 297.855  10
  -5   7  19 3001.06 246.036   1
  -5   7  18 768.284 190.307   6
  -5  -7 -18 725.169 198.963  10
   5  -7  18 1025.91 171.737   6
  -5   7  18 967.036 179.593   1
  -5   7  17 1970.23 291.213   6
  -5  -7 -17 1760.18 302.365  10
   5  -7  17 2074.47 255.451   6
  -5   7  17 1859.20 268.604   1
  -5   7  16 4215.22 434.013   6
   5  -7  16 4340.33 381.104   6
  -5  -7 -16 5179.15 496.611  10
  -5   7  16 4914.71 446.347   1
  -5   7  15 10370.7 686.389   6
   5  -7  15 11527.8 645.192   6
  -5  -7 -15 10118.6 704.590  10
   5  -7  15 10994.2 674.939   7
  -5   7  15 10652.5 688.273   1
  -5   7  14 606.026 226.087   1
  -5   7  14 335.600 206.722   6
   5  -7  14 642.309 217.285   6
   5  -7  14 506.465 190.428   7
  -5  -7 -13 4579.63 434.670  11
  -5   7  13 4159.75 484.720   6
   5  -7  13 4965.62 472.066   6
   5  -7  13 4899.27 496.515   7
  -5   7  13 4664.97 506.303   1
  -5   7  12 4802.55 522.396   6
  -5  -7 -12 5130.20 483.480  11
   5  -7  12 5716.20 504.138   6
   5  -7  12 5668.66 525.531   7
  -5   7  12 5066.88 533.071   1
   5  -7  11 274.782 189.965   7
  -5  -7 -11 151.605 197.452  11
  -5   7  11-31.7301 206.926   6
   5  -7  10 2001.65 334.743   7
  -5  -7 -10 2597.82 383.468  11
  -5   7  10 2182.36 374.604   6
  -5   7  10 2897.75 413.142   1
  -5  -7  -9 3774.34 441.890  11
  -5   7   9 2862.52 414.899   6
  -5   7   9 4040.13 700.527   2
   5  -7   9 3592.53 417.743   7
  -5   7   9 3081.08 424.212   1
  -5   7   8 19240.5 1488.83   2
  -5   7   8 20121.0 1000.72   6
  -5  -7  -8 20412.3 960.531  11
   5  -7   8 19035.4 903.113   7
  -5   7   8 20264.7 1004.52   1
  -5   7   7 9975.88 1052.79   2
  -5  -7  -7 11099.3 718.294   3
  -5   7   7 9386.71 681.701   6
  -5  -7  -7 11180.6 720.626  11
   5  -7   7 11134.3 693.150   7
  -5   7   7 10785.8 736.573   1
  -5   7   6 22600.7 1538.48   2
  -5   7   6 20807.5 972.302   6
  -5  -7  -6 22762.6 992.198  11
  -5   7   6 23662.7 1055.26   1
   5  -7   6 21139.6 935.183   7
  -5  -7  -6 22807.2 985.601   3
  -5   7   5 1591.17 456.421   2
  -5   7   4 8254.85 883.897   2
   5   7  -4 10771.9 987.183  14
  -5   7   3 7563.70 838.808   2
   5   7  -3 8227.70 862.412  14
  -5   7   2 4503.49 628.406   2
   5   7  -2 4570.88 656.190  14
   5   7  -1 44773.9 1918.94  14
  -5   7   1 44180.8 1859.56   2
  -5   7   0 648.617 245.022   2
   5   7   0-84.0827 219.914  14
   5   7   1 44548.1 1894.87  14
  -5   7  -1 45057.4 1778.03   2
  -5   7  -2 4393.91 552.014   2
  -5  -7   2 3597.31 577.547   2
   5   7   2 4181.91 617.044  14
  -5  -7   3 8448.17 815.201   2
   5   7   3 9005.60 894.359  14
  -5  -7   4 8499.62 827.571   2
   5   7   4 9285.23 916.054  14
   5   7   5 2007.42 469.895  14
  -5  -7   6 20934.7 873.249   8
   5   7   6 23112.3 1502.34  14
  -5  -7   7 9818.75 666.021  12
  -5  -7   7 10422.8 632.929   8
   5   7   7 9555.74 1015.95  14
  -5  -7   8 20047.1 967.319  12
  -5  -7   8 17828.7 823.765   8
   5   7   8 18719.4 1451.20  14
  -5  -7   9 3292.80 438.071  12
   5   7   9 3837.50 765.339  14
  -5  -7   9 3692.92 402.479   8
  -5  -7  10 2781.16 400.362  12
  -5  -7  10 2370.47 346.797   8
  -5  -7  11 594.953 259.081  12
  -5  -7  11 210.905 169.448   8
  -5  -7  12 4626.47 517.310  12
  -5  -7  12 5280.14 449.561   8
  -5  -7  13 4987.77 525.059  12
   5   7  13 4171.84 408.639   6
  -5  -7  13 3952.37 359.742   8
  -5  -7  14 492.203 227.086  12
   5   7  14 349.527 175.210   6
  -5  -7  15 10193.8 688.078  12
   5   7  15 9378.68 574.962   6
  -5  -7  16 5337.57 489.464  12
   5   7  16 4565.76 397.335   6
  -5  -7  17 1891.07 293.355  12
   5   7  17 1628.55 244.357   6
  -5  -7  18 1143.52 220.771  12
   5   7  18 835.865 179.983   6
   5   7  19 3031.17 261.971   6
  -5  -7  19 3287.85 308.195  12
   5  -7 -20 290.421 87.5185   7
  -5  -7  20 378.539 119.847  12
   5   7  20 586.254 109.594   6
   5  -8  20 1212.00 148.584  12
  -5  -8 -19 3796.88 284.612  10
  -5  -8 -18 3549.60 332.025  10
  -5   8  17 2743.55 321.245   6
  -5  -8 -17 2687.39 334.205  10
   5  -8  17 2553.82 242.834   6
  -5   8  17 2578.30 267.711   1
  -5   8  16 1734.18 293.453   6
  -5  -8 -16 1199.62 267.484  10
   5  -8  16 1121.90 202.889   6
  -5   8  16 903.013 194.369   1
  -5   8  15 9670.56 648.626   6
   5  -8  15 9930.72 550.727   6
  -5  -8 -15 11273.6 721.326  10
   5  -8  15 9722.51 614.318   7
  -5   8  15 9686.88 599.935   1
  -5   8  14 1071.78 288.747   6
  -5  -8 -14 1137.41 305.359  10
   5  -8  14 1152.91 245.701   6
   5  -8  14 1167.18 236.883   5
  -5   8  14 1357.02 284.127   1
   5  -8  14 1191.15 269.037   7
   5  -8  13 3891.56 401.803   6
  -5   8  13 3801.06 466.653   6
  -5  -8 -13 4159.48 482.468  10
   5  -8  13 3960.69 377.086   5
   5  -8  13 3942.20 445.758   7
  -5   8  13 3832.52 442.095   1
  -5  -8 -12 613.871 218.902  11
  -5   8  12 653.159 277.987   6
  -5  -8 -12 459.702 237.265  10
   5  -8  12 1017.32 244.965   6
   5  -8  12 904.295 215.126   5
  -5   8  12 741.883 235.290   1
   5  -8  12 1111.49 281.972   7
  -5   8  11 7456.72 645.436   6
  -5  -8 -11 7179.46 567.768  11
  -5  -8 -11 7428.59 653.706  10
   5  -8  11 7293.51 587.213   7
  -5   8  11 7517.53 624.631   1
  -5  -8 -10 2752.57 387.066  11
  -5   8  10 2712.18 411.392   6
  -5  -8 -10 3181.87 460.766  10
  -5   8  10 3035.74 417.525   1
   5  -8  10 3019.13 402.162   7
  -5   8   9 4754.68 514.608   6
  -5  -8  -9 5309.27 524.574  11
  -5  -8  -9 4910.82 546.316  10
  -5   8   9 5619.29 567.973   1
   5  -8   9 5454.47 512.571   7
  -5   8   8 15299.8 1381.06   2
  -5   8   8 15529.9 904.004   6
  -5  -8  -8 14359.8 824.394  11
  -5  -8  -8 16538.5 938.254  10
  -5   8   8 16659.9 916.699   1
   5  -8   8 16156.7 858.459   7
  -5   8   7 7939.89 972.456   2
  -5   8   7 6226.76 585.395   6
  -5  -8  -7 7747.67 625.669  11
  -5  -8  -7 7291.63 626.961  10
  -5   8   7 6875.54 591.790   1
   5  -8   7 5916.21 535.142   7
  -5   8   6 10413.5 1083.02   2
  -5  -8  -6 10077.9 680.275   3
  -5   8   6 11580.8 773.573   6
  -5  -8  -6 11065.6 721.085  11
  -5  -8  -6 11374.8 739.413  10
  -5   8   6 12295.3 778.275   1
   5  -8   6 12107.4 744.551   7
   5  -8   5 2709.71 366.632   7
  -5  -8  -5 3432.96 430.809   3
  -5  -8  -5 3725.35 432.133  11
  -5  -8  -5 3685.04 421.207  10
  -5   8   5 3865.50 661.906   2
  -5   8   5 3053.19 431.483   1
   5   8  -5 2765.85 605.537  14
  -5   8   4 21159.6 1443.33   2
  -5  -8  -4 21489.6 970.778  11
   5   8  -4 21690.6 1484.15  14
  -5  -8  -4 21936.9 981.410   3
   5  -8   4 22097.7 992.656   7
  -5   8   3 13252.8 1109.11   2
  -5  -8  -3 12141.0 720.623  11
  -5  -8  -3 11553.8 714.883   3
   5  -8   3 13569.7 744.392   4
   5   8  -3 12003.6 1104.89  14
   5  -8   3 12045.9 743.940   7
  -5   8   2 13915.2 1126.44   2
  -5  -8  -2 13006.4 744.481   3
  -5  -8  -2 14328.8 770.434  11
   5   8  -2 15180.9 1237.53  14
   5  -8   2 14159.7 809.560   7
   5   8  -1 30503.4 1703.41  14
   5  -8   1 30608.6 1180.29   7
  -5   8   1 31638.2 1633.73   2
  -5   8   0 1766.01 376.497   2
   5   8   0 1639.96 434.141  14
   5   8   1 32570.7 1742.17  14
   5  -8  -1 31058.8 1197.19   7
   5   8   2 15069.6 1197.31  14
   5  -8  -2 13092.7 788.755   7
  -5  -8   3 11626.0 672.467  11
  -5  -8   3 11316.6 677.591   8
   5   8   3 12266.1 1100.25  14
   5  -8  -3 12167.3 768.429   7
  -5  -8   4 22422.7 912.033  11
  -5  -8   4 20127.6 895.459   8
   5   8   4 23820.8 1545.05  14
   5  -8  -4 21100.9 1019.73   7
   5  -8  -5 2521.76 386.993   7
  -5  -8   5 2887.33 363.523  12
  -5  -8   5 2792.97 350.695  11
   5   8   5 2670.10 562.955  14
  -5  -8   5 3752.67 411.635   8
  -5  -8   6 10032.8 651.816  12
  -5  -8   6 12120.4 672.708  11
  -5  -8   6 11011.7 667.990   8
   5   8   6 11195.7 1109.62  14
  -5  -8   7 6273.97 550.288  12
  -5  -8   7 7541.24 535.923  11
  -5  -8   7 7517.86 557.464   8
   5   8   7 6055.64 844.198  14
  -5  -8   8 14201.2 823.749  12
  -5  -8   8 15522.2 752.358  11
  -5  -8   8 14998.8 775.845   8
   5   8   8 12881.3 1260.88  14
  -5  -8   9 5263.89 532.124  12
  -5  -8   9 5298.80 440.595  11
  -5  -8   9 5187.73 476.507   8
  -5  -8  10 3047.83 416.344  12
  -5  -8  10 2530.26 359.525   8
  -5  -8  11 6524.00 600.309  12
  -5  -8  11 6890.55 524.531   8
  -5  -8  12 1026.77 287.254  12
  -5  -8  12 527.143 196.941   8
  -5  -8  13 3815.38 459.095  12
  -5  -8  13 3555.60 343.147   8
  -5  -8  14 1193.65 278.431  12
  -5  -8  14-199.602 261.509   8
  -5  -8  15 10182.4 666.924  12
  -5  -8  16 1519.70 281.360  12
   5   8  16 759.206 169.810   6
  -5  -8  17 2898.20 335.882  12
   5   8  17 2818.89 276.148   6
   5   8  18 3308.30 260.591   6
  -5  -8  18 3776.80 337.375  12
   5  -8 -18 3064.90 294.739   7
  -5  -8  19 3876.86 298.522  12
   5  -8 -19 2769.22 237.129   7
  -5  -8  20 1079.52 145.352  12
   5  -9  19 1655.09 179.850  12
  -5  -9 -19 1105.68 147.506  10
  -5  -9 -18 2718.61 260.503  10
  -5  -9 -17 10.8869 141.844  10
  -5  -9 -16 660.748 193.486  10
   5  -9  15 2719.27 272.336   6
  -5   9  15 2110.44 315.057   6
  -5  -9 -15 2601.90 359.881  10
   5  -9  15 2560.18 265.889   5
   5  -9  15 2992.24 357.362   7
  -5   9  14 1100.32 277.063   6
  -5  -9 -14 1347.01 309.820  10
  -5   9  14 1425.41 250.653   1
   5  -9  14 1294.15 218.597   6
   5  -9  14 1519.04 231.839   5
   5  -9  14 1339.98 265.124   7
   5  -9  13 2995.79 332.711   6
  -5   9  13 3349.78 427.437   6
  -5  -9 -13 3808.41 457.205  10
   5  -9  13 3305.70 335.778   5
  -5   9  13 3278.30 388.527   1
   5  -9  13 3688.99 416.396   7
  -5  -9 -12 2769.78 331.382  11
  -5   9  12 2966.21 433.176   6
  -5  -9 -12 3047.57 442.366  10
  -5   9  12 3564.36 417.989   1
   5  -9  12 2707.27 343.901   6
   5  -9  12 3419.88 354.049   5
   5  -9  12 3246.90 415.527   7
   5  -9  11 552.028 226.695   7
  -5  -9 -11 626.350 216.132  11
  -5   9  11 1078.34 311.113   6
  -5  -9 -11 873.735 269.189  10
  -5   9  11 876.267 247.342   1
   5  -9  11 848.731 236.308   6
  -5   9  10 10036.4 739.190   6
  -5  -9 -10 11771.6 708.123  11
  -5  -9 -10 10745.8 784.370  10
  -5   9  10 10619.7 719.924   1
   5  -9  10 11078.4 726.140   7
  -5   9   9 22004.8 1085.27   6
  -5  -9  -9 21860.1 975.964  11
  -5  -9  -9 23267.6 1120.23  10
  -5   9   9 21953.3 1026.33   1
   5  -9   9 23982.3 1056.48   7
   5  -9   8 438.944 235.931   7
  -5   9   8 255.297 212.795   6
  -5  -9  -8 624.567 238.568  11
  -5  -9  -8 307.007 231.553  10
  -5   9   8 464.634 199.183   1
   5  -9   7 348.472 190.408   7
  -5  -9  -7 140.799 195.385  11
  -5  -9  -7 40.4461 196.694  10
  -5   9   6 16535.5 1395.76   2
  -5  -9  -6 17971.2 927.418  11
  -5  -9  -6 16840.2 904.905  10
   5   9  -6 15947.7 1356.76  14
   5  -9   6 16554.0 887.525   7
  -5   9   5 8219.72 952.358   2
  -5  -9  -5 8590.84 656.980  11
  -5  -9  -5 7642.15 615.615  10
   5  -9   5 8057.54 633.368   7
   5   9  -5 6437.41 912.148  14
  -5  -9  -4 6674.67 580.565   3
  -5  -9  -4 6861.20 583.903  11
  -5  -9  -4 6475.27 547.366  10
  -5   9   4 6432.91 849.916   2
   5   9  -4 7565.21 933.287  14
   5  -9   4 6902.78 589.277   7
  -5   9   3 21660.4 1478.71   2
  -5  -9  -3 20085.6 945.817  11
  -5  -9  -3 18425.4 864.276  10
   5  -9   3 22421.6 980.543   4
   5   9  -3 20103.9 1493.94  14
  -5  -9  -3 21011.4 973.447   3
   5  -9   3 21486.2 1017.62   7
  -5  -9  -2 5606.67 516.452  11
  -5  -9  -2 5346.16 513.181   3
  -5   9   2 6735.11 788.643   2
  -5  -9  -2 5291.94 455.014   8
   5  -9   2 5010.64 474.325   4
   5   9  -2 4650.05 741.410  14
   5  -9   2 5098.82 517.901   7
  -5  -9  -1 7417.75 573.351  11
  -5   9   1 5282.79 683.986   2
  -5  -9  -1 7389.37 582.341   3
  -5  -9  -1 7072.95 525.661   8
   5  -9   1 7302.98 556.783   4
   5   9  -1 6661.01 868.990  14
   5  -9   1 6575.90 580.575   7
  -5  -9   0 15481.4 814.808   3
  -5  -9   0 15485.6 808.416  11
  -5  -9   0 15938.0 798.581   8
   5  -9   0 17968.2 849.784   4
   5   9   0 17679.4 1368.79  14
   5  -9   0 17673.0 938.164   7
  -5  -9   1 6372.11 542.064   3
  -5  -9   1 6720.55 541.557  11
  -5  -9   1 6738.39 532.368   8
   5   9   1 7547.50 922.711  14
   5  -9  -1 5896.94 495.814   4
   5  -9  -1 6687.17 577.458   7
  -5  -9   2 5487.12 500.812   3
  -5  -9   2 5337.90 482.044  11
   5  -9  -2 4366.55 433.394   4
  -5  -9   2 5357.27 494.253   8
   5   9   2 5636.37 793.653  14
   5  -9  -2 4495.78 498.276   7
  -5  -9   3 20852.4 926.644   3
  -5  -9   3 20296.8 906.397  11
  -5  -9   3 19977.0 915.257   8
   5   9   3 21767.0 1546.54  14
   5  -9  -3 20208.9 901.977   4
   5  -9  -3 20827.4 1029.03   7
  -5  -9   4 7158.83 558.624  11
  -5  -9   4 6371.23 523.886   8
   5  -9  -4 6952.87 542.093   4
   5   9   4 6259.96 862.481  14
   5  -9  -4 6507.57 600.297   7
  -5  -9   5 8136.57 583.087  11
  -5  -9   5 6876.58 550.677  12
  -5  -9   5 7717.85 581.843   8
   5  -9  -5 7120.76 549.228   4
   5   9   5 7419.26 947.855  14
   5  -9  -5 7737.30 655.537   7
  -5  -9   6 16994.0 851.707  12
  -5  -9   6 18035.2 831.939  11
  -5  -9   6 16704.6 846.798   8
   5   9   6 19736.7 1514.19  14
   5  -9  -6 18722.7 1006.82   7
   5  -9  -7 664.149 284.173   7
  -5  -9   7 288.204 194.905  12
  -5  -9   7 502.250 192.905  11
  -5  -9   7 253.481 207.250   8
   5  -9  -8 333.440 208.374   7
  -5  -9   8 616.779 235.141  12
  -5  -9   8 439.554 222.212  11
  -5  -9   8 553.461 215.358   8
  -5  -9   9 21959.0 1027.44  12
  -5  -9   9 20270.6 905.804   8
   5  -9  -9 19539.2 1051.66   7
  -5  -9  10 10377.5 731.003  12
  -5  -9  10 10222.6 627.090   8
  -5  -9  11 949.352 275.246  12
  -5  -9  11 790.525 223.720   8
  -5  -9  12 2900.70 404.802  12
  -5  -9  12 2802.24 333.301   8
  -5  -9  13 3625.04 438.057  12
  -5  -9  13 2796.08 305.677   8
   5  -9 -14 1506.30 295.523   7
  -5  -9  14 1444.64 313.813  12
  -5  -9  14 853.296 196.692   8
  -5  -9  15 2968.14 356.764  12
   5  -9 -15 2437.66 327.096   7
   5  -9 -16 782.186 186.034   7
  -5  -9  16 427.386 169.689  12
   5  -9 -17 181.793 117.620   7
  -5  -9  17 237.388 144.442  12
   5  -9 -18 1785.76 188.662   7
  -5  -9  18 2818.17 271.493  12
  -5  -9  19 1963.90 194.945  12
   5 -10  18 1961.97 189.991  12
  -5 -10 -18 1915.15 192.184  10
  -5 -10 -17 987.058 181.070  10
  -5 -10 -16 556.791 171.965  10
  -5 -10 -15 1498.01 263.323  10
   5 -10  15 1018.30 170.672   5
   5 -10  15 1218.40 220.371   7
  -5 -10 -14 387.868 209.152  10
   5 -10  14 620.868 161.952   5
   5 -10  14 239.644 176.347   7
  -5 -10 -13 384.269 208.599  10
   5 -10  13 640.235 173.851   5
   5 -10  13 383.888 191.895   7
  -5 -10 -12 1008.38 272.975  10
   5 -10  12 991.238 211.514   6
   5 -10  12 711.472 183.527   5
   5 -10  12 773.311 234.624   7
  -5 -10 -11 3364.18 370.192  11
   5 -10  11 2940.59 340.716   6
  -5 -10 -11 2456.46 387.338  10
   5 -10  11 2908.36 394.826   7
   5 -10  10 742.778 253.675   7
  -5 -10 -10 365.159 213.957  11
  -5 -10 -10 559.769 271.289  10
  -5 -10  -9 6106.30 526.490  11
  -5 -10  -9 5450.68 574.688  10
   5 -10   9 4980.59 509.355   7
  -5 -10  -8 7379.56 590.003  11
  -5 -10  -8 7384.43 630.615  10
   5 -10   8 7628.87 617.447   7
   5 -10   7 2701.89 385.619   7
  -5 -10  -7 2715.37 395.067  11
  -5 -10  -7 2174.00 378.310  10
  -5 -10  -6 6115.78 554.328  11
  -5 -10  -6 5552.01 549.907  10
   5 -10   6 5276.13 527.665   7
  -5 -10  -5 6514.29 561.684  10
  -5 -10  -5 6969.41 598.106  11
   5 -10   5 7308.16 611.118   7
  -5 -10  -4 5270.41 525.304  11
  -5 -10  -4 4956.31 476.757  10
   5 -10   4 4926.35 512.211   7
  -5 -10  -3 27563.8 1130.88  11
  -5 -10  -3 25540.3 1021.68  10
   5 -10   3 27902.6 1111.31   4
   5  10  -3 26550.8 1774.24  14
   5 -10   3 26155.4 1137.70   7
  -5 -10  -2 8504.31 645.467   3
  -5 -10  -2 9292.28 667.431  11
  -5 -10  -2 8803.71 577.698   8
   5 -10   2 8803.74 633.655   4
   5  10  -2 8873.66 1029.58  14
   5 -10   2 8247.75 659.586   7
  -5 -10  -1 13642.1 791.514  11
  -5 -10  -1 13606.8 799.041   3
  -5 -10  -1 14375.4 750.182   8
   5 -10   1 13621.7 773.230   4
   5  10  -1 13760.3 1262.50  14
   5 -10   1 14153.4 852.763   7
   5 -10   0 421.354 218.253   7
  -5 -10   0-216.906 218.775   3
  -5 -10   0 190.019 203.927  11
  -5 -10   0-175.278 179.610   8
   5  10   0 406.385 305.843  14
   5 -10   0 216.376 166.659   4
  -5 -10   1 14972.0 813.869  11
  -5 -10   1 13183.0 765.102   3
  -5 -10   1 13364.5 746.303   8
   5 -10  -1 14580.1 797.718   4
   5  10   1 13395.7 1252.64  14
   5 -10  -1 13538.3 848.651   7
  -5 -10   2 9082.91 640.638   3
  -5 -10   2 8106.73 607.078  11
  -5 -10   2 8831.84 617.468   8
   5  10   2 9356.17 1033.45  14
   5 -10  -2 9258.29 636.013   4
   5 -10  -2 7790.96 660.154   7
  -5 -10   3 25301.9 1029.30   3
  -5 -10   3 25701.7 1037.69  11
  -5 -10   3 27972.3 1081.66   8
   5 -10  -3 27249.0 1072.83   4
   5 -10  -3 26008.6 1174.69   7
  -5 -10   4 4610.38 460.088  11
  -5 -10   4 4805.42 468.639   8
   5 -10  -4 4556.91 443.355   4
   5 -10  -4 4790.42 536.310   7
  -5 -10   5 7626.68 580.786  11
  -5 -10   5 5875.12 505.709   8
   5 -10  -5 6885.29 545.449   4
   5 -10  -5 6901.15 629.243   7
  -5 -10   6 4790.00 462.738  12
  -5 -10   6 5667.04 497.369  11
  -5 -10   6 4864.12 475.506   8
   5 -10  -6 4886.42 467.282   4
   5 -10  -6 5260.33 559.791   7
   5 -10  -7 2876.64 372.384   4
   5 -10  -7 2498.85 415.723   7
  -5 -10   7 2376.21 345.610  12
  -5 -10   7 2562.69 349.409  11
  -5 -10   7 1848.45 319.086   8
  -5 -10   8 7255.44 583.253  12
  -5 -10   8 8302.58 581.679  11
  -5 -10   8 7230.00 554.129   8
   5 -10  -8 5911.25 511.351   4
   5 -10  -8 6979.84 638.399   7
  -5 -10   9 5778.78 525.847  12
  -5 -10   9 5610.25 487.887   8
   5 -10  -9 5375.73 566.846   7
   5 -10 -10 407.324 212.426   7
  -5 -10  10 119.925 170.374  12
  -5 -10  10 392.783 203.327   8
  -5 -10  11 2786.80 385.386  12
  -5 -10  11 2260.48 306.911   8
   5 -10 -11 3036.22 436.378   7
   5 -10 -12 640.219 233.144   7
  -5 -10  12 673.832 225.226  12
  -5 -10  12 750.841 207.009   8
   5 -10 -13 574.920 203.146   7
  -5 -10  13 586.940 212.509  12
  -5 -10  13 158.634 137.053   8
   5 -10 -14 269.727 159.226   7
  -5 -10  14 437.073 188.343  12
  -5 -10  14 169.314 173.376   8
  -5 -10  15 1323.47 250.505  12
   5 -10 -15 1062.55 210.346   7
   5 -10 -16 383.274 125.655   7
  -5 -10  16 530.851 161.912  12
   5 -10 -17 818.175 132.453   7
  -5 -10  17 1165.24 188.790  12
  -5 -10  18 2623.09 223.650  12
   5 -11  17 886.076 128.638  12
  -5 -11 -17 1271.05 162.469  10
   5 -11  16 45.8751 85.3685  12
  -5 -11 -16 157.728 109.566  10
  -5 -11 -15 2789.51 293.954  10
   5 -11  15 2064.06 191.388   5
  -5 -11 -14 3056.28 336.531  10
   5 -11  14 2466.18 240.835   5
   5 -11  14 2566.11 291.481   7
  -5 -11 -13 115.602 162.159  10
   5 -11  13 15.0290 133.905   5
   5 -11  13 70.3366 147.481   7
  -5 -11 -12 3014.09 375.735  10
   5 -11  12 2940.45 296.708   5
   5 -11  12 2877.45 355.451   7
  -5 -11 -11 838.501 268.794  10
   5 -11  11 767.933 240.132   7
  -5 -11 -10 9684.27 571.327  11
  -5 -11 -10 9840.62 703.297  10
   5 -11  10 10569.3 686.608   7
  -5 -11  -9 12255.6 682.956  11
  -5 -11  -9 12275.0 786.556  10
   5 -11   9 11738.3 735.936   7
   5 -11   8 582.055 232.143   7
  -5 -11  -8 300.827 190.980  11
  -5 -11  -8 495.847 251.536  10
  -5 -11  -7 16188.5 840.567  11
  -5 -11  -7 15701.3 886.399  10
   5 -11   7 15345.0 860.043   7
  -5 -11  -6 4120.30 458.389  11
  -5 -11  -6 3705.58 451.867  10
   5 -11   6 3733.46 451.789   7
   5 -11   5 1285.92 301.873   7
  -5 -11  -5 1806.80 339.631  11
  -5 -11  -5 2412.40 367.166  10
  -5 -11  -4 14105.7 783.411  10
   5 -11   4 12670.6 794.076   7
  -5 -11  -3 5649.36 541.958  11
  -5 -11  -3 4873.13 462.990  10
   5 -11   3 4682.16 483.242   4
   5 -11   3 4605.12 498.527   7
  -5 -11  -2 32610.0 1221.50  11
  -5 -11  -2 30424.2 1042.09   8
   5 -11   2 33647.1 1238.63   4
   5 -11   2 31472.7 1254.79   7
  -5 -11  -1 5561.88 535.124  11
  -5 -11  -1 5229.22 469.908   8
   5 -11   1 5162.92 500.628   4
   5 -11   1 4418.00 512.134   7
  -5 -11   0 5193.75 507.992  11
  -5 -11   0 4961.13 477.380   8
   5 -11   0 4760.18 485.756   4
   5 -11   0 4946.01 522.270   7
  -5 -11   1 5143.71 504.859  11
  -5 -11   1 4298.77 448.707   8
   5 -11  -1 4572.80 469.652   4
   5 -11  -1 4885.67 530.406   7
  -5 -11   2 30556.9 1150.12  11
  -5 -11   2 29580.5 1126.28   8
   5 -11  -2 32062.1 1182.04   4
   5 -11  -2 31200.7 1279.33   7
  -5 -11   3 5481.11 509.682  11
  -5 -11   3 5017.27 494.158   8
   5 -11  -3 4590.82 467.804   4
   5 -11  -3 5117.57 544.722   7
  -5 -11   4 14241.6 782.541  11
   5 -11  -4 15650.2 922.712   7
  -5 -11   4 14157.8 780.271   8
   5 -11  -4 13626.0 773.046   4
  -5 -11   5 2137.61 348.488  11
   5 -11  -5 1733.28 353.286   7
  -5 -11   5 2562.24 371.146   8
   5 -11  -5 1686.88 310.109   4
  -5 -11   6 4476.52 453.601  11
   5 -11  -6 4711.77 460.426   4
   5 -11  -6 4201.26 497.348   7
  -5 -11   6 3781.85 429.346   8
  -5 -11   7 15589.5 791.204  11
  -5 -11   7 15285.0 778.199   8
   5 -11  -7 15367.6 802.552   4
   5 -11  -7 15933.6 937.181   7
   5 -11  -8 595.104 261.408   7
  -5 -11   8 263.700 185.776  12
  -5 -11   8 337.676 197.476   8
   5 -11  -8 380.056 191.150   4
  -5 -11   9 10333.9 652.469  12
  -5 -11   9 10277.2 616.640   8
   5 -11  -9 11720.8 667.005   4
   5 -11  -9 11331.1 772.187   7
  -5 -11  10 9271.12 623.248  12
  -5 -11  10 11074.3 612.105   8
   5 -11 -10 10163.9 714.552   7
   5 -11 -11 688.565 213.485   7
  -5 -11  11 502.219 188.151  12
  -5 -11  11 381.450 180.139   8
  -5 -11  12 2376.81 269.425   8
   5 -11 -12 2700.27 347.323   7
   5 -11 -13-129.525 127.847   7
  -5 -11  13 156.504 138.416  12
  -5 -11  13 167.658 128.345   8
  -5 -11  14 2752.66 319.245  12
  -5 -11  14 1964.16 231.135   8
   5 -11 -14 2675.75 295.412   7
  -5 -11  15 2808.44 288.622  12
   5 -11 -15 2012.63 217.189   7
  -5 -11  16 281.176 107.743  12
  -5 -11  17 1184.89 148.552  12
  -5 -12 -16 1403.77 156.167  10
   5 -12  15-51.2650 68.3484  12
  -5 -12 -15 138.469 98.3755  10
   5 -12  14 1013.93 161.554  12
  -5 -12 -14 1236.59 204.654  10
   5 -12  14 1319.84 155.801   5
   5 -12  14 1305.44 204.419   7
  -5 -12 -13 22.4986 118.450  10
   5 -12  13 121.313 109.900   5
   5 -12  13-16.5969 129.527   7
  -5 -12 -12 4078.71 387.618  10
   5 -12  12 3558.22 299.739   5
   5 -12  12 4319.59 389.382   7
  -5 -12 -11 1636.05 283.178  10
   5 -12  11 1634.49 229.386   5
   5 -12  11 2084.65 306.832   7
  -5 -12 -10 6186.01 410.556  11
  -5 -12 -10 5832.74 502.905  10
   5 -12  10 5861.88 495.573   7
  -5 -12  -9 4777.96 394.929  11
  -5 -12  -9 4422.78 453.183  10
   5 -12   9 5234.34 489.251   7
   5 -12   8 771.494 245.951   7
  -5 -12  -8 1000.86 271.566  10
  -5 -12  -8 986.157 245.426  11
   5 -12   7 1540.72 311.912   7
  -5 -12  -7 1760.76 306.121  11
  -5 -12  -7 2086.88 341.368  10
   5 -12   6 1023.27 259.638   7
  -5 -12  -6 1025.34 269.458  11
  -5 -12  -6 1096.23 270.912  10
   5 -12   5 18.0263 177.681   7
  -5 -12  -5 199.804 224.308  11
  -5 -12  -5 25.0997 147.515  10
   5 -12   4 1600.07 310.249   7
  -5 -12  -4 2113.47 353.820  11
  -5 -12  -4 1914.78 323.948  10
   5 -12   3 458.740 219.782   7
  -5 -12  -3 496.455 257.253  11
  -5 -12  -3 130.445 169.011  10
  -5 -12  -2 10687.7 705.308  11
  -5 -12  -2 10247.7 604.738   8
   5 -12   2 10962.6 717.096   4
   5 -12   2 10934.6 732.756   7
  -5 -12  -1 10043.0 680.872  11
  -5 -12  -1 9425.15 599.509   8
   5 -12   1 8795.63 640.777   4
   5 -12   1 9632.96 699.218   7
   5 -12   0 3.45804 178.791   7
  -5 -12   0-53.4239 208.986  11
  -5 -12   0 21.9008 207.705   8
   5 -12   0-62.6235 165.930   4
  -5 -12   1 10364.4 681.448  11
  -5 -12   1 9607.13 636.629   8
   5 -12  -1 10094.7 675.508   4
   5 -12  -1 10038.9 719.376   7
  -5 -12   2 11010.9 701.863  11
  -5 -12   2 10876.7 684.553   8
   5 -12  -2 10608.7 692.263   4
   5 -12  -2 10898.5 752.028   7
   5 -12  -3 342.455 210.363   7
  -5 -12   3 528.912 249.770  11
  -5 -12   3 476.039 222.683   8
   5 -12  -3 555.139 209.480   4
   5 -12  -4 2059.99 369.338   7
  -5 -12   4 1945.06 338.530  11
  -5 -12   4 1309.85 314.012   8
   5 -12  -4 1927.45 305.573   4
   5 -12  -5 423.681 208.174   7
  -5 -12   5 245.594 195.657  11
  -5 -12   5-174.554 240.920   8
   5 -12  -5 83.9407 155.791   4
   5 -12  -6 1202.40 306.431   7
  -5 -12   6 1301.53 294.603  11
  -5 -12   6 831.239 256.563   8
   5 -12  -6 705.145 218.484   4
   5 -12  -7 1626.19 323.987   7
  -5 -12   7 1127.31 284.695   8
   5 -12  -7 1587.43 276.877   4
  -5 -12   8 425.565 211.644   8
   5 -12  -8 922.107 262.955   7
   5 -12  -8 826.153 210.394   4
  -5 -12   9 4435.25 402.078   8
   5 -12  -9 3788.43 362.829   4
   5 -12  -9 4862.16 471.299   7
  -5 -12  10 4973.45 408.089  12
  -5 -12  10 4431.92 380.909   8
   5 -12 -10 4965.16 391.430   4
   5 -12 -10 5250.34 465.606   7
   5 -12 -11 1957.50 284.348   7
  -5 -12  11 1883.45 260.779  12
  -5 -12  11 1651.30 235.666   8
  -5 -12  12 3944.79 344.611  12
  -5 -12  12 3359.00 284.519   8
   5 -12 -12 3510.04 340.621   7
   5 -12 -13 74.3184 86.4028   7
  -5 -12  13-56.5058 101.926  12
  -5 -12  14 1273.85 177.163  12
  -5 -12  14 3357.94 234.148   8
  -5 -12  15 437.253 101.890  12
  -5 -13 -14 256.237 98.0747  10
  -5 -13 -13 2123.91 228.335  10
   5 -13  13 2280.42 239.823   7
  -5 -13 -12 4920.24 366.447  10
   5 -13  12 4661.39 287.250   5
   5 -13  12 4675.78 356.888   7
  -5 -13 -11 1593.47 244.712  10
   5 -13  11 1567.03 199.939   5
   5 -13  11 1457.22 235.706   7
  -5 -13 -10 9841.87 572.447  10
   5 -13  10 9920.40 566.156   7
  -5 -13  -9 8426.02 445.887  11
  -5 -13  -9 8536.96 558.305  10
   5 -13   9 9567.24 586.698   7
   5 -13   8 1973.21 300.941   7
  -5 -13  -8 1992.24 262.794  11
  -5 -13  -8 2029.07 294.272  10
   5 -13   7 561.461 214.457   7
  -5 -13  -7 523.506 179.097  11
  -5 -13  -7 725.925 203.530  10
   5 -13   6 2171.31 330.377   7
  -5 -13  -6 2260.60 309.758  11
  -5 -13  -6 2305.59 313.560  10
  -5 -13  -5 6794.26 521.447  11
   5 -13   5 6375.75 531.323   7
   5 -13   4 339.199 201.253   7
  -5 -13  -4 125.842 153.769  10
  -5 -13  -4-35.3275 175.035  11
  -5 -13  -3 3959.24 429.010  11
  -5 -13  -3 3790.41 381.304  10
   5 -13   3 3812.00 430.045   7
  -5 -13  -2 5610.68 504.281  11
  -5 -13  -2 4578.51 393.228   8
   5 -13   2 5030.58 488.268   7
  -5 -13  -1 4634.17 468.129  11
  -5 -13  -1 3985.68 387.704   8
   5 -13   1 4325.78 444.389   4
   5 -13   1 4148.98 445.487   7
  -5 -13   0 5236.96 492.322  11
  -5 -13   0 3983.21 406.900   8
   5 -13   0 3937.91 431.188   4
   5 -13   0 4607.81 480.284   7
  -5 -13   1 4926.38 486.500  11
  -5 -13   1 4183.92 421.246   8
   5 -13  -1 4582.97 458.339   4
   5 -13  -1 4517.56 472.149   7
  -5 -13   2 5139.90 482.638  11
  -5 -13   2 5381.02 478.968   8
   5 -13  -2 5641.53 502.837   4
   5 -13  -2 5414.84 516.620   7
  -5 -13   3 3755.29 415.996  11
  -5 -13   3 3815.09 409.008   8
   5 -13  -3 3529.42 404.731   4
   5 -13  -3 3369.27 415.864   7
   5 -13  -4 242.838 197.669   7
  -5 -13   4 21.7914 182.202  11
  -5 -13   4-2.74165 192.376   8
   5 -13  -4 308.485 195.020   4
  -5 -13   5 6013.49 496.877  11
  -5 -13   5 6193.30 510.243   8
   5 -13  -5 6177.34 490.936   4
   5 -13  -5 7070.48 571.014   7
   5 -13  -6 2182.78 325.841   7
  -5 -13   6 2681.56 343.601   8
   5 -13  -6 2640.98 328.229   4
   5 -13  -7 573.679 168.341   7
  -5 -13   7 711.710 234.449   8
   5 -13  -7 662.456 185.303   4
   5 -13  -8 1775.96 277.637   7
  -5 -13   8 1762.87 280.051   8
   5 -13  -8 1862.19 257.554   4
   5 -13  -9 8907.17 549.241   7
  -5 -13   9 8174.93 482.467   8
   5 -13  -9 9336.49 510.301   4
  -5 -13  10 8629.28 465.609   8
   5 -13 -10 9948.69 487.982   4
   5 -13 -10 9200.91 519.220   7
   5 -13 -11 1190.01 184.294   7
  -5 -13  11 1480.67 203.350   8
  -5 -13  12 3648.56 253.616   8
  -5 -13  13 2322.93 203.478   8
  -5 -14 -12 2386.39 213.123  10
  -5 -14 -11 207.772 117.649  10
   5 -14  11 53.4862 79.2409   5
   5 -14  11 150.489 98.0554   7
  -5 -14 -10 9904.65 491.127  10
   5 -14  10 9759.74 404.903   5
   5 -14  10 9677.82 488.109   7
  -5 -14  -9 497.348 152.087  10
   5 -14   9 677.150 170.129   7
  -5 -14  -8 3283.44 265.385  11
  -5 -14  -8 3829.51 350.494  10
   5 -14   8 3720.33 346.395   7
  -5 -14  -7 2161.39 248.868  11
  -5 -14  -7 2857.23 304.026  10
   5 -14   7 2748.46 312.162   7
  -5 -14  -6 4112.08 341.775  11
  -5 -14  -6 3648.95 349.454  10
   5 -14   6 4020.37 380.545   7
   5 -14   5 1283.69 243.207   7
  -5 -14  -5 1172.51 205.391  10
  -5 -14  -5 1263.01 233.411  11
   5 -14   4 1053.77 222.961   7
  -5 -14  -4 925.219 223.250  11
  -5 -14  -4 1145.38 200.733  10
   5 -14   3-13.6528 127.821   7
  -5 -14  -3 75.2291 183.797  11
   5 -14   2 1122.71 228.539   7
  -5 -14  -2 1109.79 258.727  11
  -5 -14  -2 562.431 155.615   8
   5 -14   1 865.122 216.627   7
  -5 -14  -1 1038.11 261.375  11
  -5 -14  -1 462.306 146.545   8
   5 -14   0 901.577 214.173   7
  -5 -14   0 1181.78 260.612  11
  -5 -14   0 484.073 165.100   8
   5 -14   0 959.308 230.045   4
   5 -14  -1 949.253 224.675   7
  -5 -14   1 701.579 228.550  11
  -5 -14   1 684.402 192.598   8
   5 -14  -1 861.680 217.364   4
   5 -14  -2 990.582 216.363   7
  -5 -14   2 940.544 247.830  11
  -5 -14   2 734.152 200.271   8
   5 -14  -2 1053.07 241.777   4
   5 -14  -3 168.432 140.593   7
  -5 -14   3 240.743 184.691  11
  -5 -14   3-79.7643 175.236   8
   5 -14  -3 3.39941 130.974   4
   5 -14  -4 901.058 214.272   7
  -5 -14   4 424.712 197.370   8
   5 -14  -4 1102.91 227.597   4
   5 -14  -5 1180.83 228.135   7
  -5 -14   5 878.424 233.507   8
   5 -14  -5 1176.96 229.534   4
  -5 -14   6 3960.99 370.075   8
   5 -14  -6 3436.31 328.223   4
   5 -14  -6 3774.85 354.210   7
  -5 -14   7 2470.46 302.910   8
   5 -14  -7 2896.60 295.779   4
   5 -14  -7 2340.53 278.569   7
  -5 -14   8 3305.59 316.058   8
   5 -14  -8 3116.29 281.653   4
   5 -14  -8 3136.04 288.378   7
  -5 -14   9 428.034 144.996   8
   5 -14  -9 516.624 126.366   4
  -5 -14  10 8402.09 396.920   8
  -5 -14  11 66.1353 89.1011   8
   5 -15  10 705.818 119.763   7
  -5 -15  -9 91.9162 86.2883  10
   5 -15   9 146.975 86.7093   7
  -5 -15  -8 4349.52 293.409  10
   5 -15   8 3779.60 232.268   8
   5 -15   8 4592.78 317.393   7
  -5 -15  -7 198.892 102.725  10
   5 -15   7 159.225 106.189   7
  -5 -15  -6 2290.21 221.437  11
  -5 -15  -6 1776.88 200.113  10
   5 -15   6 2227.53 253.955   7
  -5 -15  -5 2118.48 233.230  11
  -5 -15  -5 1770.03 203.075  10
   5 -15   5 2140.69 255.708   7
   5 -15   4 1496.23 226.593   7
  -5 -15  -4 1482.79 220.665  11
   5 -15   3 498.954 152.969   7
  -5 -15  -3 877.384 203.627  11
   5 -15   2 1397.54 214.120   7
  -5 -15  -2 1298.91 229.665  11
   5 -15   1 499.299 167.815   7
  -5 -15  -1 476.249 176.333  11
  -5 -15  -1 87.3908 108.057   8
   5 -15   0 42.1140 122.628   7
  -5 -15   0 204.387 159.249  11
  -5 -15   0 252.024 126.892   8
   5 -15  -1 462.380 141.698   7
  -5 -15   1-65.7841 127.114   8
   5 -15  -2 1465.62 219.690   7
  -5 -15   2 1321.03 217.462   8
   5 -15  -2 1602.35 239.016   4
   5 -15  -3 591.763 147.964   7
  -5 -15   3 785.490 186.446   8
   5 -15  -3 638.714 175.847   4
   5 -15  -4 1456.77 211.562   7
   5 -15  -4 1615.51 231.082   4
  -5 -15   4 1297.78 222.405   8
   5 -15  -5 1861.00 209.274   7
  -5 -15   5 2020.27 250.522   8
   5 -15  -5 2502.92 260.567   4
  -5 -15   6 1856.13 232.445   8
   5 -15  -6 2156.07 237.203   4
  -5 -15   7 248.043 137.652   8
   5 -15  -7 180.969 105.723   4
  -5 -15   8 4218.18 281.106   8
[truncated: 235,154 more chars]
